# Supplementary material for: Microscale carbon distribution around pores and particulate organic matter varies with soil moisture regime
Source: Nat Commun. 2022 Apr 21;13:2098. doi: 10.1038/s41467-022-29605-w (PMC9023478; doi:10.1038/s41467-022-29605-w)
Supplement: Supplementary file 3 — Source Data [file 41467_2022_29605_MOESM3_ESM.zip]

Archive with 9 entries (9 files):
- Fig2.xlsx
- Fig3.xlsx
- Fig5.xlsx
- Fig6.xlsx
- Fig7.xlsx
- FigS6.xlsx
- FigS7.xlsx
- FigS8.xlsx
- FigS9.xlsx
