# Supplementary material for: Microscale carbon distribution around pores and particulate organic matter varies with soil moisture regime
Source: Nat Commun. 2022 Apr 21;13:2098. doi: 10.1038/s41467-022-29605-w (PMC9023478; doi:10.1038/s41467-022-29605-w)
Supplement: Supplementary file 3 — Source Data [file 41467_2022_29605_MOESM3_ESM.zip › Fig2.xlsx]

## Sheet: Fig2a
soil	TOC.mean	TOC.sd	XRF.mean	XRF.sd
Chernozem	22.1264	0.315069	270.432	53.1441
Gleysol	39.4568	1.60728	427.121	68.5072
Luvisol	11.9508	0.0664648	199.742	42.2876

## Sheet: Fig2b
soil	MOM.mean	MOM.sd	Diffamount.mean	Diffamount.sd
Chernozem	19.3264	0.315069	28.0942	1.79828
Gleysol	38.2568	1.60728	31.825	3.14475
Luvisol	10.3508	0.0664648	19.2562	3.43187

## Sheet: Fig2c
soil	POM.mean	POM.sd	POMamount.mean	POMamount.sd
Chernozem	5.2	1.3	0.297075	0.107068
Gleysol	3.3	0.360555	0.153719	0.116108
Luvisol	2.4	0.3	0.12713	0.0509971

## Sheet: Fig2d
soil	WEOC/TOC.mean	WEOC/TOC.sd	share_fPOM.mean	share_fPOM.sd
Chernozem	0.715828	0.0650734	0.39582	0.0853083
Gleysol	1.12881	0.0825932	0.651551	0.259212
Luvisol	1.29652	0.116862	0.758613	0.0981198

## Sheet: readme
Fig2a
Variate	Unit	Description
soil		soil type, 3 treatments: "Chernozem", "Gleysol", "Luvisol"
TOC.mean	mg C g-1 soil	total organic carbon of soil aggregates, arithmetic mean of triplicates (n=3)
TOC.sd		standard deviation of triplicates (n=3)
XRF.mean	arbitrary unit	Os intensity in non-pore pixels of µXRF images of soil sections , arithmetic mean of 11-14 sections depending on soil type
XRF.sd		standard deviation of 11-14 sections depending on soil type
Fig2b
Variate	Unit	Description
soil		soil type, 3 treatments: "Chernozem", "Gleysol", "Luvisol"
MOM.mean	mg C g-1 soil	mineral-associated organic matter content in bulk soil, arithmetic mean of triplicates
MOM.sd		standard deviation of triplicates
Diffamount.mean	arbitrary unit	average Os amount in soil matrix (average Os intensity x volume fraction of soil matrix), arithmetic mean of eight aggregates
Diffamount.sd		standard deviation of eight aggregates
Fig2c
Variate	Unit	Description
soil		soil type, 3 treatments: "Chernozem", "Gleysol", "Luvisol"
POM.mean	mg C g-1 soil	particulate organic matter content in bulk soil, arithmetic mean of triplicates
POM.sd		standard deviation of triplicates
POMamount.mean	arbitrary unit	average Os amount in POM (average Os intensity x volume fraction of POM), arithmetic mean of eight aggregates
POMamount.sd		standard deviation of eight aggregates
Fig2d
Variate	Unit	Description
soil		soil type, 3 treatments: "Chernozem", "Gleysol", "Luvisol"
WEOC/TOC.mean	g g-1 %	water-extractable organic carbon in soil aggregates normalized by TOC in soil aggregates, arithmetic mean of triplicates
WEOC/TOC.sd		standard deviation of triplicates
share_fPOM.mean	arbitrary unit	share of C in fresh POM: average Os intensity x volume fraction of fresh POM / (average Os intensity x volume fraction of all POM large enough for shape assessment), arithmetic mean of 8 aggregates
share_fPOM.sd		standard deviation of eight aggregates (n=8)
