# Supplementary material for: Microscale carbon distribution around pores and particulate organic matter varies with soil moisture regime
Source: Nat Commun. 2022 Apr 21;13:2098. doi: 10.1038/s41467-022-29605-w (PMC9023478; doi:10.1038/s41467-022-29605-w)
Supplement: Supplementary file 3 — Source Data [file 41467_2022_29605_MOESM3_ESM.zip › Fig3.xlsx]

## Sheet: Fig3
diff	material
87.543	Goethite
84.5941	Goethite
90.2928	Goethite
88.2295	Goethite
84.7906	Goethite
83.4526	Goethite
84.2035	Goethite
85.0679	Goethite
87.4886	Goethite
83.2026	Goethite
86.1737	Goethite
85.2499	Goethite
83.8217	Goethite
85.0087	Goethite
86.6335	Goethite
89.2729	Goethite
87.381	Goethite
112.936	Illite
113.564	Illite
119.224	Illite
111.293	Illite
118.087	Illite
127.851	Illite
122.778	Illite
114.793	Illite
115.311	Illite
117.622	Illite
117.387	Illite
116.668	Illite
115.624	Illite
114.48	Illite
118.782	Illite
121.056	Illite
117.171	Illite
127.222	Illite
118.627	Illite
122.286	Illite
127.951	Illite
135.553	Illite
128.313	Illite
104.098	Illite
107.183	Illite
104.263	Illite
104.283	Illite
106.181	Illite
104.603	Illite
109.135	Illite
101.201	Illite
102.74	Illite
105.497	Illite
108.808	Illite
109.931	Illite
112.447	Illite
111.063	Illite
109.564	Illite
115.273	Illite
116.223	Illite
115.457	Illite
113.497	Illite
113.883	Illite
111.416	Illite
120.271	Illite
114.004	Illite
111.591	Illite
113.482	Illite
112.858	Illite
117.377	Illite
124.586	Illite
121.421	Illite
121.526	Illite
122.394	Illite
116.746	Illite
123.351	Illite
120.759	Illite
-3.0442	Aluminum
-0.0863	Aluminum
-3.3091	Aluminum
1.2092	Aluminum
0.2296	Aluminum
3.464	Aluminum
-0.5377	PVC
0.1957	PVC
13.4314	PVC
6.8325	PVC
0.5811	PVC
-0.4152	Quartz
0.608	Quartz
-2.8129	Quartz
-1.8535	Quartz
-0.4443	Quartz
-1.7943	Quartz
-0.8456	Quartz
6.522	Quartzite
5.041	Quartzite
4.8567	Quartzite
3.4126	Quartzite
6.2463	Quartzite
6.1385	Quartzite
4.3714	Quartzite
6.4249	Quartzite
4.9409	Quartzite
5.8796	Quartzite
8.0183	Quartzite
1.8134	Quartzite
0.0768	Quartzite
-0.0293	Quartzite
1.9375	Quartzite
-0.7745	Quartzite
0.6238	Quartzite
-0.9779	Quartzite
-1.0072	Quartzite
1.374	Quartzite
-1.053	Quartzite
-0.1755	Quartzite
-1.547	Quartzite
0.3757	Quartzite
4.2869	Quartzite
-1.9889	Quartzite
0.2817	Quartzite
1.5944	Quartzite
1.9927	Quartzite
4.252	Quartzite
0.1093	Quartzite
0.9655	Quartzite
0.5598	Quartzite
110.103	char
121.449	char
189.632	char
132.823	char
113.858	char
57.3119	char
60.5012	char
197.916	char
101.822	char
116.811	char
134.684	char
221.285	char
157.31	char
74.5429	plant
227.412	plant
211.305	plant
206.616	plant
98.5989	plant
192.822	plant
82.9302	plant
254.649	plant
193.366	plant
97.1579	plant
123.088	plant
166.202	plant
119.48	plant

## Sheet: readme
Fig3
Variate	Unit	Description
material		reference materials
diff	arbitrary unit	average Os intensity in individual particles or region of interests of a given material
