# Supplementary material for: Microscale carbon distribution around pores and particulate organic matter varies with soil moisture regime
Source: Nat Commun. 2022 Apr 21;13:2098. doi: 10.1038/s41467-022-29605-w (PMC9023478; doi:10.1038/s41467-022-29605-w)
Supplement: Supplementary file 3 — Source Data [file 41467_2022_29605_MOESM3_ESM.zip › Fig5.xlsx]

## Sheet: Fig5a
soil	CT_gray_matrix.mean	CT_diff_matrix.mean
Chernozem	100.511	34.3475
Chernozem	105.977	28.2422
Chernozem	102.213	31.7097
Chernozem	105.548	29.6996
Chernozem	105.139	32.982
Chernozem	103.543	34.1114
Chernozem	106.951	31.5556
Chernozem	105.018	30.8177
Gleysol	103.568	48.3823
Gleysol	101.749	45.7727
Gleysol	111.856	33.8598
Gleysol	104.868	41.6798
Gleysol	104.893	37.8939
Gleysol	110.99	39.7893
Gleysol	108.8	40.8702
Gleysol	104.817	40.4104
Luvisol	108.712	18.6282
Luvisol	115.243	12.8705
Luvisol	105.863	22.9293
Luvisol	106.115	24.3939
Luvisol	108.846	21.9777
Luvisol	103.113	21.6136
Luvisol	104.175	20.1947
Luvisol	108.272	23.6545

## Sheet: Fig5b
aver	soil	mat
34.3475	Chernozem	matrix
28.2422	Chernozem	matrix
31.7097	Chernozem	matrix
29.6996	Chernozem	matrix
32.982	Chernozem	matrix
34.1114	Chernozem	matrix
31.5556	Chernozem	matrix
30.8177	Chernozem	matrix
54.5938	Chernozem	POM
48.6782	Chernozem	POM
45.1818	Chernozem	POM
53.8055	Chernozem	POM
51.9129	Chernozem	POM
56.2887	Chernozem	POM
57.3643	Chernozem	POM
52.5304	Chernozem	POM
12.8442	Chernozem	rocks
12.3038	Chernozem	rocks
9.3855	Chernozem	rocks
0.9878	Chernozem	rocks
12.6853	Chernozem	rocks
9.71594	Chernozem	rocks
10.1595	Chernozem	rocks
11.367	Chernozem	rocks
48.3823	Gleysol	matrix
45.7727	Gleysol	matrix
33.8598	Gleysol	matrix
41.6798	Gleysol	matrix
37.8939	Gleysol	matrix
39.7893	Gleysol	matrix
40.8702	Gleysol	matrix
40.4104	Gleysol	matrix
29.8322	Gleysol	POM
33.6172	Gleysol	POM
22.5519	Gleysol	POM
34.3605	Gleysol	POM
24.6659	Gleysol	POM
23.8326	Gleysol	POM
23.2325	Gleysol	POM
25.5077	Gleysol	POM
14.8962	Gleysol	rocks
16.8086	Gleysol	rocks
11.7941	Gleysol	rocks
9.9798	Gleysol	rocks
5.70185	Gleysol	rocks
13.4981	Gleysol	rocks
10.67	Gleysol	rocks
8.2265	Gleysol	rocks
18.6282	Luvisol	matrix
12.8705	Luvisol	matrix
22.9293	Luvisol	matrix
24.3939	Luvisol	matrix
21.9777	Luvisol	matrix
21.6136	Luvisol	matrix
20.1947	Luvisol	matrix
23.6545	Luvisol	matrix
26.0045	Luvisol	POM
23.038	Luvisol	POM
24.4081	Luvisol	POM
35.4176	Luvisol	POM
41.6307	Luvisol	POM
45.1429	Luvisol	POM
45.3138	Luvisol	POM
39.7996	Luvisol	POM
28.8623	Luvisol	rocks
13.9796	Luvisol	rocks
28.4892	Luvisol	rocks
36.9967	Luvisol	rocks
26.4826	Luvisol	rocks
22.809	Luvisol	rocks
24.5763	Luvisol	rocks
17.3508	Luvisol	rocks

## Sheet: Fig5c
soil	dist	aver.mean	aver.sd
Chernozem	0.005	23.2543	2.1733
Chernozem	0.01	26.5296	1.85856
Chernozem	0.015	28.8569	2.01864
Chernozem	0.02	30.6861	2.25858
Chernozem	0.025	31.8316	2.46281
Chernozem	0.03	32.3836	2.47754
Chernozem	0.035	32.6824	2.39938
Chernozem	0.04	32.8253	2.3616
Chernozem	0.045	32.9472	2.3178
Chernozem	0.05	33.0046	2.32157
Chernozem	0.055	33.0794	2.30053
Chernozem	0.06	33.1093	2.32578
Chernozem	0.065	33.1671	2.32191
Chernozem	0.07	33.1968	2.3409
Chernozem	0.075	33.2472	2.34809
Chernozem	0.08	33.2899	2.37105
Chernozem	0.085	33.3389	2.37581
Chernozem	0.09	33.373	2.40806
Chernozem	0.095	33.4266	2.42357
Chernozem	0.1	33.4669	2.4535
Chernozem	0.105	33.514	2.46191
Chernozem	0.11	33.5509	2.48888
Chernozem	0.115	33.6011	2.5044
Chernozem	0.12	33.6392	2.53357
Chernozem	0.125	33.6908	2.55115
Chernozem	0.13	33.7235	2.56817
Chernozem	0.135	33.7493	2.59407
Chernozem	0.14	33.7742	2.61912
Chernozem	0.145	33.7747	2.64036
Chernozem	0.15	33.8072	2.65302
Chernozem	0.155	33.8343	2.67369
Chernozem	0.16	33.8303	2.68413
Chernozem	0.165	33.8456	2.70483
Chernozem	0.17	33.8276	2.67912
Chernozem	0.175	33.8181	2.7013
Chernozem	0.18	33.7513	2.69803
Chernozem	0.185	33.7186	2.71239
Chernozem	0.19	33.7036	2.73956
Chernozem	0.195	33.6149	2.75969
Chernozem	0.2	33.5721	2.72153
Chernozem	0.205	33.3702	2.72922
Chernozem	0.21	33.2767	2.76755
Chernozem	0.215	33.1664	2.75093
Chernozem	0.22	33.2688	2.77478
Chernozem	0.225	32.7725	3.12998
Chernozem	0.23	32.86	3.62573
Chernozem	0.235	30.7809	8.5129
Chernozem	0.24	29.22	12.6164
Chernozem	0.245	29.2919	11.8019
Chernozem	0.25	28.6086	13.3291
Chernozem	0.255	28.8109	12.9227
Chernozem	0.26	28.783	12.9963
Chernozem	0.265	28.6115	13.3752
Chernozem	0.27	28.9888	13.0048
Chernozem	0.275	28.9546	13.3924
Chernozem	0.28	27.23	15.6067
Chernozem	0.285	27.6848	15.1326
Chernozem	0.29	27.4808	17.2007
Chernozem	0.295	28.5058	16.3853
Chernozem	0.3	24.9773	16.8765
Chernozem	0.305	25.4139	17.3967
Chernozem	0.31	25.2534	22.2607
Chernozem	0.315	26.586	21.8349
Chernozem	0.32	26.9728	24.4646
Chernozem	0.325	40.9254	NA
Chernozem	0.33	41.0953	NA
Chernozem	0.335	40.536	NA
Chernozem	0.34	41.9193	NA
Chernozem	0.345	41.4703	NA
Chernozem	0.35	42.5165	NA
Chernozem	0.355	43.8093	NA
Chernozem	0.36	43.5625	NA
Chernozem	0.365	44.3627	NA
Chernozem	0.37	44.4308	NA
Gleysol	0.005	31.8816	3.283
Gleysol	0.01	33.1743	3.89511
Gleysol	0.015	36.2991	4.49672
Gleysol	0.02	39.1072	4.79917
Gleysol	0.025	41.2823	5.40864
Gleysol	0.03	42.7325	5.84621
Gleysol	0.035	43.7694	6.24157
Gleysol	0.04	44.5733	6.50341
Gleysol	0.045	45.265	6.80744
Gleysol	0.05	45.8542	7.03672
Gleysol	0.055	46.4118	7.22091
Gleysol	0.06	46.8239	7.38092
Gleysol	0.065	47.2495	7.53671
Gleysol	0.07	47.5958	7.67723
Gleysol	0.075	47.9058	7.78962
Gleysol	0.08	48.1747	7.87924
Gleysol	0.085	48.4201	7.97195
Gleysol	0.09	48.6439	8.04814
Gleysol	0.095	48.8084	8.1045
Gleysol	0.1	48.952	8.15204
Gleysol	0.105	49.0698	8.18205
Gleysol	0.11	49.1583	8.21336
Gleysol	0.115	49.1916	8.22001
Gleysol	0.12	49.2279	8.23922
Gleysol	0.125	49.2297	8.24995
Gleysol	0.13	49.2181	8.29171
Gleysol	0.135	49.1729	8.32201
Gleysol	0.14	49.0872	8.35953
Gleysol	0.145	49.001	8.41865
Gleysol	0.15	48.8416	8.48582
Gleysol	0.155	48.7164	8.56165
Gleysol	0.16	48.5021	8.59015
Gleysol	0.165	48.2399	8.66854
Gleysol	0.17	48.0924	8.78712
Gleysol	0.175	47.8353	8.88088
Gleysol	0.18	47.6628	9.00497
Gleysol	0.185	47.4282	9.16837
Gleysol	0.19	47.1846	9.18861
Gleysol	0.195	46.8996	9.27441
Gleysol	0.2	46.4979	9.28408
Gleysol	0.205	45.806	9.22396
Gleysol	0.21	45.1059	9.11504
Gleysol	0.215	44.5963	9.50593
Gleysol	0.22	43.3032	9.36143
Gleysol	0.225	43.337	10.3125
Gleysol	0.23	43.488	11.1066
Gleysol	0.235	44.4176	13.419
Gleysol	0.24	44.0081	15.1535
Gleysol	0.245	39.0759	15.1076
Gleysol	0.25	38.2916	16.7907
Gleysol	0.255	43.1638	12.669
Gleysol	0.26	43.2844	13.0249
Gleysol	0.265	43.1504	13.4925
Gleysol	0.27	43.0388	14.1155
Gleysol	0.275	41.5115	16.2337
Gleysol	0.28	41.1485	16.6604
Gleysol	0.285	41.1312	17.2573
Gleysol	0.29	42.0628	16.7283
Gleysol	0.295	43.7494	14.8316
Gleysol	0.3	44.1436	13.9066
Gleysol	0.305	47.471	12.1295
Gleysol	0.31	46.672	11.7722
Gleysol	0.315	46.1907	13.7956
Gleysol	0.32	46.2817	13.3778
Gleysol	0.325	46.8631	13.6147
Gleysol	0.33	47.1073	15.2228
Gleysol	0.335	32.8668	NA
Gleysol	0.34	32.8004	NA
Gleysol	0.345	32.7558	NA
Gleysol	0.35	32.5955	NA
Gleysol	0.355	32.5188	NA
Gleysol	0.36	32.3086	NA
Gleysol	0.365	32.1095	NA
Gleysol	0.37	31.9663	NA
Gleysol	0.375	32.0234	NA
Gleysol	0.38	32.0318	NA
Gleysol	0.385	32.1176	NA
Gleysol	0.39	32.0721	NA
Gleysol	0.395	32.2825	NA
Gleysol	0.4	32.6575	NA
Gleysol	0.405	33.1458	NA
Gleysol	0.41	32.6394	NA
Gleysol	0.415	32.7473	NA
Gleysol	0.42	31.9877	NA
Gleysol	0.425	31.9584	NA
Gleysol	0.43	32.0668	NA
Gleysol	0.435	32.8037	NA
Gleysol	0.44	32.7575	NA
Gleysol	0.445	33.4341	NA
Gleysol	0.45	33.4962	NA
Gleysol	0.455	33.7701	NA
Gleysol	0.46	34.2694	NA
Gleysol	0.465	34.0784	NA
Gleysol	0.47	34.6249	NA
Gleysol	0.475	34.931	NA
Gleysol	0.48	36.5214	NA
Gleysol	0.485	36.9911	NA
Gleysol	0.49	36.7558	NA
Gleysol	0.495	39.6167	NA
Gleysol	0.5	43.6818	NA
Luvisol	0.005	18.7764	5.26436
Luvisol	0.01	20.3256	4.14013
Luvisol	0.015	21.2832	4.11945
Luvisol	0.02	21.8063	4.16954
Luvisol	0.025	21.9326	4.15757
Luvisol	0.03	21.8028	4.00439
Luvisol	0.035	21.7267	3.82426
Luvisol	0.04	21.5832	3.75183
Luvisol	0.045	21.4859	3.66605
Luvisol	0.05	21.3528	3.65092
Luvisol	0.055	21.2967	3.60114
Luvisol	0.06	21.1989	3.61094
Luvisol	0.065	21.1579	3.57324
Luvisol	0.07	21.081	3.5867
Luvisol	0.075	21.0569	3.55297
Luvisol	0.08	20.9944	3.57471
Luvisol	0.085	20.9745	3.5448
Luvisol	0.09	20.9232	3.57542
Luvisol	0.095	20.907	3.55681
Luvisol	0.1	20.8605	3.58322
Luvisol	0.105	20.8464	3.58735
Luvisol	0.11	20.7968	3.61605
Luvisol	0.115	20.7776	3.60705
Luvisol	0.12	20.7281	3.6307
Luvisol	0.125	20.7124	3.62371
Luvisol	0.13	20.6737	3.65139
Luvisol	0.135	20.6533	3.64235
Luvisol	0.14	20.6217	3.67422
Luvisol	0.145	20.6021	3.66652
Luvisol	0.15	20.5741	3.67769
Luvisol	0.155	20.5519	3.66979
Luvisol	0.16	20.5118	3.69936
Luvisol	0.165	20.4982	3.69606
Luvisol	0.17	20.471	3.71984
Luvisol	0.175	20.4638	3.72063
Luvisol	0.18	20.4376	3.74115
Luvisol	0.185	20.4294	3.73462
Luvisol	0.19	20.4105	3.76062
Luvisol	0.195	20.3882	3.75376
Luvisol	0.2	20.3659	3.77528
Luvisol	0.205	20.3501	3.76484
Luvisol	0.21	20.3413	3.79357
Luvisol	0.215	20.3303	3.78899
Luvisol	0.22	20.3109	3.80193
Luvisol	0.225	20.3032	3.80268
Luvisol	0.23	20.2761	3.81266
Luvisol	0.235	20.2773	3.81111
Luvisol	0.24	20.2461	3.82909
Luvisol	0.245	20.2523	3.84227
Luvisol	0.25	20.2322	3.86164
Luvisol	0.255	20.2352	3.86223
Luvisol	0.26	20.2021	3.87465
Luvisol	0.265	20.1981	3.88629
Luvisol	0.27	20.1975	3.90126
Luvisol	0.275	20.1984	3.91345
Luvisol	0.28	20.1915	3.92056
Luvisol	0.285	20.1696	3.92784
Luvisol	0.29	20.1528	3.96031
Luvisol	0.295	20.1263	3.94953
Luvisol	0.3	20.0825	3.96211
Luvisol	0.305	20.0966	3.96877
Luvisol	0.31	20.0674	3.99401
Luvisol	0.315	20.1028	4.00372
Luvisol	0.32	19.9989	4.02317
Luvisol	0.325	19.9801	4.03648
Luvisol	0.33	19.9402	4.0878
Luvisol	0.335	19.9006	4.10196
Luvisol	0.34	19.96	4.14608
Luvisol	0.345	19.9681	4.14118
Luvisol	0.35	19.8893	4.14229
Luvisol	0.355	19.9135	4.18341
Luvisol	0.36	19.9131	4.29105
Luvisol	0.365	19.5891	4.37557
Luvisol	0.37	19.4979	4.55431
Luvisol	0.375	19.0951	4.72121
Luvisol	0.38	18.66	5.1721
Luvisol	0.385	19.2219	5.46377
Luvisol	0.39	19.0288	5.64016
Luvisol	0.395	18.7989	5.85736
Luvisol	0.4	18.6497	6.00739
Luvisol	0.405	18.5927	6.21172
Luvisol	0.41	18.5811	6.56635
Luvisol	0.415	17.7499	7.09026
Luvisol	0.42	17.6766	6.98907
Luvisol	0.425	17.4407	6.96
Luvisol	0.43	17.1822	6.95695
Luvisol	0.435	16.6826	6.97925
Luvisol	0.44	16.4798	6.98691
Luvisol	0.445	16.841	7.22108
Luvisol	0.45	16.7731	6.82144
Luvisol	0.455	16.0352	7.43975
Luvisol	0.46	16.17	7.46195
Luvisol	0.465	16.3659	7.43491
Luvisol	0.47	16.9024	6.98223
Luvisol	0.475	16.0081	7.72237
Luvisol	0.48	15.9864	7.53313
Luvisol	0.485	15.2774	8.20133
Luvisol	0.49	14.1143	10.0315
Luvisol	0.495	17.8963	6.75983
Luvisol	0.5	17.9508	6.88126
Luvisol	0.505	17.9794	7.00298
Luvisol	0.51	18.0602	7.21784
Luvisol	0.515	18.0347	7.2561
Luvisol	0.52	17.7193	7.14254
Luvisol	0.525	17.8184	7.33297
Luvisol	0.53	18.0642	7.65414
Luvisol	0.535	17.6575	7.70105
Luvisol	0.54	17.6546	7.80241
Luvisol	0.545	17.3953	7.97084
Luvisol	0.55	17.7229	8.39014
Luvisol	0.555	17.3093	8.23108
Luvisol	0.56	17.0758	8.04437
Luvisol	0.565	16.9438	8.12788
Luvisol	0.57	16.2633	7.53364
Luvisol	0.575	13.4627	8.09842
Luvisol	0.58	13.1934	8.22464
Luvisol	0.585	12.7675	8.13533
Luvisol	0.59	12.8486	8.22104
Luvisol	0.595	12.6806	7.84457
Luvisol	0.6	12.7452	7.39768
Luvisol	0.605	12.3889	7.25004
Luvisol	0.61	11.7587	6.69906
Luvisol	0.615	12.0252	6.84967
Luvisol	0.62	11.9779	6.97822
Luvisol	0.625	11.8547	6.59179
Luvisol	0.63	11.9777	6.84034
Luvisol	0.635	12.5217	6.64482
Luvisol	0.64	8.1634	NA
Luvisol	0.645	8.1033	NA
Luvisol	0.65	8.735	NA
Luvisol	0.655	7.3719	NA

## Sheet: Fig5d
soil	dist	aver.mean	aver.sd
Chernozem	0.005	41.1828	7.39039
Chernozem	0.01	47.0075	6.23743
Chernozem	0.015	50.9097	5.15206
Chernozem	0.02	53.4108	4.62056
Chernozem	0.025	54.8134	4.26556
Chernozem	0.03	55.9383	3.90212
Chernozem	0.035	56.9423	3.75958
Chernozem	0.04	58.0424	3.70093
Chernozem	0.045	59.1422	3.86655
Chernozem	0.05	60.1191	4.57942
Chernozem	0.055	60.9449	4.81059
Chernozem	0.06	61.5667	5.56561
Chernozem	0.065	62.0397	6.32436
Chernozem	0.07	62.4481	7.14836
Chernozem	0.075	62.8235	9.30852
Chernozem	0.08	63.4827	9.92878
Chernozem	0.085	63.9691	11.6384
Chernozem	0.09	64.2665	11.6481
Chernozem	0.095	64.6405	12.1434
Chernozem	0.1	65.8364	13.1815
Chernozem	0.105	66.2954	12.4036
Chernozem	0.11	66.87	13.941
Chernozem	0.115	67.0639	10.655
Chernozem	0.12	65.4574	9.56591
Chernozem	0.125	65.1718	7.80457
Chernozem	0.13	63.2673	7.80574
Chernozem	0.135	62.4987	10.7293
Chernozem	0.14	63.5581	12.8571
Chernozem	0.145	64.2401	15.424
Chernozem	0.15	65.2837	20.2434
Chernozem	0.155	67.4591	19.3265
Chernozem	0.16	69.667	18.024
Chernozem	0.165	73.203	19.7766
Chernozem	0.17	71.4893	18.148
Chernozem	0.175	80.2209	22.714
Chernozem	0.18	77.9866	21.5739
Chernozem	0.185	75.6246	27.7827
Chernozem	0.19	78.2083	28.1359
Chernozem	0.195	84.9462	38.2109
Chernozem	0.2	84.0099	44.2432
Chernozem	0.205	87.6482	61.9153
Chernozem	0.21	115.105	68.1578
Chernozem	0.215	91.2605	NA
Chernozem	0.22	121.154	26.2081
Chernozem	0.225	130.866	NA
Chernozem	0.23	129.069	NA
Chernozem	0.235	149.087	NA
Chernozem	0.24	160.064	NA
Chernozem	0.245	169.333	NA
Chernozem	0.25	167.552	NA
Chernozem	0.255	180.149	NA
Chernozem	0.26	182.247	NA
Chernozem	0.265	182.061	NA
Gleysol	0.005	26.1119	2.67343
Gleysol	0.01	28.346	4.12031
Gleysol	0.015	29.154	5.20379
Gleysol	0.02	28.7243	6.85352
Gleysol	0.025	27.6771	7.92447
Gleysol	0.03	26.9432	8.71349
Gleysol	0.035	26.5145	9.27013
Gleysol	0.04	26.1336	9.65481
Gleysol	0.045	25.5912	9.73007
Gleysol	0.05	25.1651	9.8309
Gleysol	0.055	24.6297	9.63155
Gleysol	0.06	24.1039	9.77922
Gleysol	0.065	23.3796	9.66416
Gleysol	0.07	22.9079	9.39905
Gleysol	0.075	22.0682	9.83253
Gleysol	0.08	21.5268	9.87314
Gleysol	0.085	21.5468	10.331
Gleysol	0.09	21.6309	10.2512
Gleysol	0.095	20.5187	10.9848
Gleysol	0.1	20.0768	11.0354
Gleysol	0.105	22.433	11.7872
Gleysol	0.11	23.909	11.7767
Gleysol	0.115	26.283	12.554
Gleysol	0.12	27.0979	14.2745
Gleysol	0.125	27.0223	13.651
Gleysol	0.13	26.1042	12.5946
Gleysol	0.135	25.7826	11.29
Gleysol	0.14	25.3205	10.7452
Gleysol	0.145	24.559	11.0682
Gleysol	0.15	25.4419	10.6381
Gleysol	0.155	25.5103	15.0811
Gleysol	0.16	24.9072	15.4166
Gleysol	0.165	25.5968	14.8538
Gleysol	0.17	26.5007	21.0708
Gleysol	0.175	27.734	21.0772
Gleysol	0.18	33.0939	29.1775
Gleysol	0.185	14.4269	NA
Gleysol	0.19	15.6807	NA
Gleysol	0.195	18.1343	NA
Gleysol	0.2	19.1	NA
Gleysol	0.205	22.1733	NA
Gleysol	0.21	24.8299	NA
Gleysol	0.215	29.386	NA
Gleysol	0.22	28.6927	NA
Gleysol	0.225	32.6826	NA
Gleysol	0.23	32.3072	NA
Gleysol	0.235	31.1531	NA
Gleysol	0.24	30.7374	NA
Gleysol	0.245	26.7976	NA
Gleysol	0.25	24.8292	NA
Gleysol	0.255	27.0861	NA
Gleysol	0.26	26.268	NA
Gleysol	0.265	23.7792	NA
Gleysol	0.27	23.7196	NA
Gleysol	0.275	25.5192	NA
Gleysol	0.28	28.8198	NA
Gleysol	0.285	29.1688	NA
Gleysol	0.29	28.8101	NA
Gleysol	0.295	26.9054	NA
Gleysol	0.3	28.3833	NA
Luvisol	0.005	30.5479	11.1835
Luvisol	0.01	35.6226	8.93831
Luvisol	0.015	38.1584	8.66283
Luvisol	0.02	39.1144	8.71232
Luvisol	0.025	39.1268	8.38041
Luvisol	0.03	39.1985	8.04803
Luvisol	0.035	38.9707	7.79091
Luvisol	0.04	38.9403	8.06426
Luvisol	0.045	38.788	8.27028
Luvisol	0.05	38.9635	8.83194
Luvisol	0.055	38.4671	8.57799
Luvisol	0.06	38.2009	8.97684
Luvisol	0.065	37.6611	8.98876
Luvisol	0.07	38.1409	9.06686
Luvisol	0.075	37.439	9.63447
Luvisol	0.08	38.3322	9.45601
Luvisol	0.085	37.7121	9.4321
Luvisol	0.09	38.0355	9.45031
Luvisol	0.095	38.0525	9.90417
Luvisol	0.1	38.2359	9.72489
Luvisol	0.105	38.7395	11.4636
Luvisol	0.11	38.4801	10.7504
Luvisol	0.115	38.8217	11.3916
Luvisol	0.12	38.7334	10.996
Luvisol	0.125	38.3734	10.6508
Luvisol	0.13	38.6528	11.1122
Luvisol	0.135	37.0424	10.1931
Luvisol	0.14	38.2784	10.5715
Luvisol	0.145	37.4801	10.0437
Luvisol	0.15	38.3462	10.2614
Luvisol	0.155	38.3245	9.56904
Luvisol	0.16	38.8787	10.1842
Luvisol	0.165	40.7156	10.7334
Luvisol	0.17	40.9618	11.7315
Luvisol	0.175	42.6506	11.9309
Luvisol	0.18	42.3949	12.1998
Luvisol	0.185	43.6227	13.626
Luvisol	0.19	40.8545	13.5407
Luvisol	0.195	42.3004	14.6115
Luvisol	0.2	41.3727	13.2506
Luvisol	0.205	42.1397	15.0433
Luvisol	0.21	41.1399	14.9014
Luvisol	0.215	40.8205	16.1485
Luvisol	0.22	40.0866	14.5417
Luvisol	0.225	39.3811	14.5567
Luvisol	0.23	40.2776	14.7052
Luvisol	0.235	37.2281	14.105
Luvisol	0.24	39.5646	16.1554
Luvisol	0.245	33.094	11.9437
Luvisol	0.25	32.4501	10.3972
Luvisol	0.255	31.1188	9.61472
Luvisol	0.26	32.1625	6.06499
Luvisol	0.265	31.8803	6.93193
Luvisol	0.27	32.3102	6.59139
Luvisol	0.275	32.5287	5.73007
Luvisol	0.28	32.506	4.99646
Luvisol	0.285	31.531	5.9062
Luvisol	0.29	32.1669	4.74175
Luvisol	0.295	33.5479	6.67056
Luvisol	0.3	34.8394	7.8887
Luvisol	0.305	32.8502	7.63185
Luvisol	0.31	28.2993	6.35615
Luvisol	0.315	25.9634	6.69587
Luvisol	0.32	26.8714	5.44727
Luvisol	0.325	25.2774	5.26828
Luvisol	0.33	27.1189	5.18192
Luvisol	0.335	26.315	12.0211
Luvisol	0.34	34.2561	NA
Luvisol	0.345	27.1003	11.5862
Luvisol	0.35	30.4114	13.9403
Luvisol	0.355	29.7276	15.692
Luvisol	0.36	28.9136	13.8684
Luvisol	0.365	31.0005	24.1511
Luvisol	0.37	46.2716	NA
Luvisol	0.375	48.8346	NA
Luvisol	0.38	53.9569	NA
Luvisol	0.385	46.6264	NA
Luvisol	0.39	58.7826	NA
Luvisol	0.395	69.7143	NA

## Sheet: readme
Fig5b
Variate	Unit	Description
soil		soil type, 3 treatments: "Chernozem", "Gleysol", "Luvisol"
CT_gray_matrix.mean	arbitrary unit	average gray value of soil matrix in X-ray CT image prior to Os staining, arithmetic mean of eight aggregates
CT_diff_matrix.mean	arbitrary unit	average Os intensity of soil matrix, arithmetic mean of eight aggregates
Fig5b
Variate	Unit	Description
soil		soil type, 3 treatments: "Chernozem", "Gleysol", "Luvisol"
mat		material class, 3 treatments: "POM", "matrix", "dense"
aver	arbitrary unit	average Os intensity of material class, arithmetic mean of eight aggregates
Fig5c
Variate	Unit	Description
soil		soil type, 3 treatments: "Chernozem", "Gleysol", "Luvisol"
dist	mm	distance to visible pores in all soil matrix voxels
aver.mean	arbitrary unit	average Os intensity of matrix voxels around visible pores, arithmetic mean of eight aggregates
aver.sd		standard deviation of eight aggregates
Fig5d
Variate	Unit	Description
soil		soil type, 3 treatments: "Chernozem", "Gleysol", "Luvisol"
dist	mm	distance to visible pores in all POM voxels
aver.mean	arbitrary unit	average Os intensity of POM voxels around visible pores, arithmetic mean of eight aggregates
aver.sd		standard deviation of eight aggregates
