# Supplementary material for: Microscale carbon distribution around pores and particulate organic matter varies with soil moisture regime
Source: Nat Commun. 2022 Apr 21;13:2098. doi: 10.1038/s41467-022-29605-w (PMC9023478; doi:10.1038/s41467-022-29605-w)
Supplement: Supplementary file 3 — Source Data [file 41467_2022_29605_MOESM3_ESM.zip › Fig6.xlsx]

## Sheet: Fig6a
soil	type	dist_mean	diff_mean
Chernozem	char	0.0349404	49.5098
Chernozem	char	0.0289238	46.8109
Chernozem	char	0.0262061	42.4426
Chernozem	char	0.0317907	46.3287
Chernozem	char	0.0308713	52.757
Chernozem	char	0.0255868	55.7247
Chernozem	char	0.0257923	60.0533
Chernozem	char	0.0248162	55.1568
Gleysol	char	0.0271801	23.0579
Gleysol	char	0.0230012	21.0086
Gleysol	char	0.0371798	22.7671
Gleysol	char	0.0282595	24.5457
Gleysol	char	0.0228795	19.1587
Gleysol	char	0.0366603	21.925
Gleysol	char	0.0243964	18.9416
Gleysol	char	0.0219085	17.599
Luvisol	char	0.0239961	30.9331
Luvisol	char	0.0387367	24.0968
Luvisol	char	0.032315	19.5679
Luvisol	char	0.0343833	21.912
Luvisol	char	0.0274738	31.6178
Luvisol	char	0.0320883	36.2277
Luvisol	char	0.0248712	31.8305
Luvisol	char	0.0280278	31.5439
Chernozem	plant	0.0169965	39.0625
Chernozem	plant	0.0171264	35.5412
Chernozem	plant	0.0178806	35.3487
Chernozem	plant	0.0200036	37.7267
Chernozem	plant	0.0181386	47.3918
Chernozem	plant	0.0154748	44.9564
Chernozem	plant	0.0146496	49.1227
Chernozem	plant	0.0164092	41.7898
Gleysol	plant	0.0138972	26.8731
Gleysol	plant	0.0150083	29.4336
Gleysol	plant	0.0192447	27.4359
Gleysol	plant	0.0182343	36.103
Gleysol	plant	0.00840693	24.3483
Gleysol	plant	0.0145675	19.5983
Gleysol	plant	0.0122453	24.359
Gleysol	plant	0.00837509	22.9659
Luvisol	plant	0.0129694	25.1746
Luvisol	plant	0.0155531	26.9865
Luvisol	plant	0.0197367	24.3193
Luvisol	plant	0.0186632	35.2927
Luvisol	plant	0.0152712	39.0431
Luvisol	plant	0.015359	42.604
Luvisol	plant	0.0210923	45.8014
Luvisol	plant	0.010383	42.3906

## Sheet: Fig6b
soil	dist	aver.mean	aver.sd
Chernozem	0.005	58.2159	7.57421
Chernozem	0.01	49.4124	7.13121
Chernozem	0.015	42.3262	6.2787
Chernozem	0.02	37.671	5.73161
Chernozem	0.025	35.1747	5.37723
Chernozem	0.03	34.1335	5.22095
Chernozem	0.035	33.7061	5.19329
Chernozem	0.04	33.449	5.16912
Chernozem	0.045	33.4068	5.10315
Chernozem	0.05	33.2781	5.13716
Chernozem	0.055	33.2964	5.11235
Chernozem	0.06	33.3139	5.09394
Chernozem	0.065	33.2978	5.02864
Chernozem	0.07	33.3014	5.05125
Chernozem	0.075	33.3162	5.06411
Chernozem	0.08	33.3017	5.01361
Chernozem	0.085	33.3065	5.03762
Chernozem	0.09	33.3173	4.96849
Chernozem	0.095	33.3536	4.98685
Chernozem	0.1	33.3448	4.95522
Chernozem	0.105	33.3766	4.94829
Chernozem	0.11	33.3851	4.97573
Chernozem	0.115	33.3292	4.99017
Chernozem	0.12	33.3831	4.94871
Chernozem	0.125	33.3769	4.93767
Chernozem	0.13	33.317	4.98901
Chernozem	0.135	33.3026	4.932
Chernozem	0.14	33.3274	4.97562
Chernozem	0.145	33.3109	4.94383
Chernozem	0.15	33.3658	4.92596
Chernozem	0.155	33.3451	4.8944
Chernozem	0.16	33.3302	4.95093
Chernozem	0.165	33.3749	4.90556
Chernozem	0.17	33.3567	4.93655
Chernozem	0.175	33.3426	4.93875
Chernozem	0.18	33.4077	4.9555
Chernozem	0.185	33.4224	4.93197
Chernozem	0.19	33.4256	4.94984
Chernozem	0.195	33.4456	4.96625
Chernozem	0.2	33.457	4.99064
Chernozem	0.205	33.4322	4.97955
Chernozem	0.21	33.4701	4.9668
Chernozem	0.215	33.475	4.95714
Chernozem	0.22	33.454	4.96849
Chernozem	0.225	33.4767	4.96672
Chernozem	0.23	33.4983	4.96897
Chernozem	0.235	33.51	4.94114
Chernozem	0.24	33.5058	4.95795
Chernozem	0.245	33.5053	4.95508
Chernozem	0.25	33.5271	4.95209
Chernozem	0.255	33.5018	4.95135
Chernozem	0.26	33.5043	4.96434
Chernozem	0.265	33.5093	4.97832
Chernozem	0.27	33.5015	4.93446
Chernozem	0.275	33.4646	4.96622
Chernozem	0.28	33.5107	4.95963
Chernozem	0.285	33.4851	4.97223
Chernozem	0.29	33.4738	4.97572
Chernozem	0.295	33.4838	4.96032
Chernozem	0.3	33.469	4.9953
Chernozem	0.305	33.4795	4.99041
Chernozem	0.31	33.4991	4.99609
Chernozem	0.315	33.4827	4.98231
Chernozem	0.32	33.4792	5.02307
Chernozem	0.325	33.4966	4.98717
Chernozem	0.33	33.4882	5.00142
Chernozem	0.335	33.4797	5.01283
Chernozem	0.34	33.4873	4.99915
Chernozem	0.345	33.4943	5.01824
Chernozem	0.35	33.494	5.00867
Chernozem	0.355	33.4999	5.00243
Chernozem	0.36	33.5236	5.02273
Chernozem	0.365	33.536	5.00785
Chernozem	0.37	33.5322	5.02092
Chernozem	0.375	33.537	5.01613
Chernozem	0.38	33.5312	5.02527
Chernozem	0.385	33.5362	5.01388
Chernozem	0.39	33.5293	5.01958
Chernozem	0.395	33.5505	5.02581
Chernozem	0.4	33.5515	5.00813
Chernozem	0.405	33.5615	5.02791
Chernozem	0.41	33.5725	5.00396
Chernozem	0.415	33.5784	5.00953
Chernozem	0.42	33.5665	5.00805
Chernozem	0.425	33.5932	5.00009
Chernozem	0.43	33.5707	5.00413
Chernozem	0.435	33.5823	5.01255
Chernozem	0.44	33.5578	5.01274
Chernozem	0.445	33.5563	5.0173
Chernozem	0.45	33.5604	5.00941
Chernozem	0.455	33.5368	5.02602
Chernozem	0.46	33.58	5.02752
Chernozem	0.465	33.5638	5.01373
Chernozem	0.47	33.5652	5.02745
Chernozem	0.475	33.5638	5.0215
Chernozem	0.48	33.5674	5.02797
Chernozem	0.485	33.552	5.02351
Chernozem	0.49	33.5746	5.0222
Chernozem	0.495	33.5476	5.02679
Chernozem	0.5	33.5427	4.99994
Chernozem	0.505	33.547	4.99785
Chernozem	0.51	33.5498	5.0169
Chernozem	0.515	33.5457	5.022
Chernozem	0.52	33.5409	5.02962
Chernozem	0.525	33.5288	5.01229
Chernozem	0.53	33.5272	5.01168
Chernozem	0.535	33.5366	5.01833
Chernozem	0.54	33.5504	4.99266
Chernozem	0.545	33.5399	5.01079
Chernozem	0.55	33.5375	5.00801
Chernozem	0.555	33.5645	5.03391
Chernozem	0.56	33.5587	4.99867
Chernozem	0.565	33.5701	5.03673
Chernozem	0.57	33.5779	5.0379
Chernozem	0.575	33.5896	5.03961
Chernozem	0.58	33.5824	5.05055
Chernozem	0.585	33.6053	5.04771
Chernozem	0.59	33.5865	5.04093
Chernozem	0.595	33.5817	5.05052
Chernozem	0.6	33.6093	5.04254
Chernozem	0.605	33.6011	5.06011
Chernozem	0.61	33.5903	5.06705
Chernozem	0.615	33.5999	5.03844
Chernozem	0.62	33.5811	5.05247
Chernozem	0.625	33.6246	5.06714
Chernozem	0.63	33.6041	5.05382
Chernozem	0.635	33.6659	5.04236
Chernozem	0.64	33.6501	5.04149
Chernozem	0.645	33.6475	5.05662
Chernozem	0.65	33.6422	5.04665
Chernozem	0.655	33.6417	5.06995
Chernozem	0.66	33.628	5.0829
Chernozem	0.665	33.6368	5.05005
Chernozem	0.67	33.6391	5.07504
Chernozem	0.675	33.6245	5.0712
Chernozem	0.68	33.6221	5.05364
Chernozem	0.685	33.6515	5.06405
Chernozem	0.69	33.6538	5.05555
Chernozem	0.695	33.6773	5.04584
Chernozem	0.7	33.6735	5.0629
Chernozem	0.705	33.6662	5.05193
Chernozem	0.71	33.682	5.07598
Chernozem	0.715	33.7038	5.07933
Chernozem	0.72	33.6898	5.07145
Chernozem	0.725	33.6929	5.10063
Chernozem	0.73	33.7199	5.05471
Chernozem	0.735	33.7104	5.1151
Chernozem	0.74	33.7126	5.1032
Chernozem	0.745	33.7567	5.10994
Chernozem	0.75	33.7438	5.14571
Chernozem	0.755	33.7689	5.11122
Chernozem	0.76	33.7942	5.12982
Chernozem	0.765	33.8187	5.13846
Chernozem	0.77	33.8218	5.12829
Chernozem	0.775	33.8027	5.12859
Chernozem	0.78	33.8326	5.13312
Chernozem	0.785	33.8335	5.17508
Chernozem	0.79	33.8407	5.12707
Chernozem	0.795	33.8252	5.15807
Chernozem	0.8	33.8441	5.12841
Chernozem	0.805	33.8223	5.16755
Chernozem	0.81	33.8437	5.17378
Chernozem	0.815	33.8602	5.15246
Chernozem	0.82	33.8661	5.1741
Chernozem	0.825	33.8472	5.17039
Chernozem	0.83	33.8871	5.17566
Chernozem	0.835	33.9086	5.16998
Chernozem	0.84	33.916	5.20304
Chernozem	0.845	33.9044	5.15284
Chernozem	0.85	33.9208	5.17982
Chernozem	0.855	33.9366	5.22773
Chernozem	0.86	33.9204	5.17064
Chernozem	0.865	33.9338	5.18738
Chernozem	0.87	33.961	5.22547
Chernozem	0.875	33.9302	5.23017
Chernozem	0.88	33.9537	5.25754
Chernozem	0.885	33.9897	5.24701
Chernozem	0.89	34.0041	5.26877
Chernozem	0.895	33.9875	5.30917
Chernozem	0.9	34.0098	5.30873
Chernozem	0.905	34.0247	5.33146
Chernozem	0.91	34.0397	5.38407
Chernozem	0.915	34.0271	5.37016
Chernozem	0.92	34.0594	5.37369
Chernozem	0.925	34.0391	5.4
Chernozem	0.93	34.0521	5.38851
Chernozem	0.935	34.0333	5.37001
Chernozem	0.94	34.0501	5.40956
Chernozem	0.945	34.0598	5.38647
Chernozem	0.95	34.0512	5.36176
Chernozem	0.955	34.0374	5.37441
Chernozem	0.96	34.0716	5.36629
Chernozem	0.965	34.0647	5.39257
Chernozem	0.97	34.0851	5.4177
Chernozem	0.975	34.1264	5.42641
Chernozem	0.98	34.0943	5.43765
Chernozem	0.985	34.171	5.45045
Chernozem	0.99	34.1087	5.42996
Chernozem	0.995	34.16	5.45634
Chernozem	1	34.1548	5.46378
Chernozem	1.005	34.1914	5.46343
Chernozem	1.01	34.167	5.48803
Chernozem	1.015	34.1844	5.48039
Chernozem	1.02	34.1623	5.49713
Chernozem	1.025	34.2109	5.53986
Chernozem	1.03	34.2475	5.54886
Chernozem	1.035	34.2168	5.56612
Chernozem	1.04	34.2648	5.56006
Chernozem	1.045	34.2273	5.58696
Chernozem	1.05	34.2609	5.55465
Chernozem	1.055	34.2282	5.56127
Chernozem	1.06	34.2239	5.60303
Chernozem	1.065	34.2195	5.55774
Chernozem	1.07	34.2631	5.55283
Chernozem	1.075	34.2489	5.59626
Chernozem	1.08	34.276	5.62028
Chernozem	1.085	34.2524	5.57621
Chernozem	1.09	34.3034	5.58262
Chernozem	1.095	34.2916	5.55307
Chernozem	1.1	34.2915	5.61041
Chernozem	1.105	34.2594	5.60206
Chernozem	1.11	34.3474	5.62552
Chernozem	1.115	34.2652	5.65365
Chernozem	1.12	34.276	5.68293
Chernozem	1.125	34.33	5.69872
Chernozem	1.13	34.3324	5.76442
Chernozem	1.135	34.3602	5.77924
Chernozem	1.14	34.35	5.70888
Chernozem	1.145	34.3554	5.73003
Chernozem	1.15	34.2744	5.69278
Chernozem	1.155	34.3377	5.69087
Chernozem	1.16	34.307	5.69173
Chernozem	1.165	34.3452	5.77217
Chernozem	1.17	34.3178	5.74594
Chernozem	1.175	34.3671	5.68862
Chernozem	1.18	34.331	5.6986
Chernozem	1.185	34.3965	5.6386
Chernozem	1.19	34.2991	5.63338
Chernozem	1.195	34.3743	5.62642
Chernozem	1.2	34.3407	5.61968
Chernozem	1.205	34.428	5.70115
Chernozem	1.21	34.3717	5.63148
Chernozem	1.215	34.4563	5.72402
Chernozem	1.22	34.4471	5.6179
Chernozem	1.225	34.4209	5.65619
Chernozem	1.23	34.4195	5.49127
Chernozem	1.235	34.4771	5.57142
Chernozem	1.24	34.3489	5.52425
Chernozem	1.245	34.3081	5.47809
Chernozem	1.25	34.456	5.53786
Chernozem	1.255	34.3249	5.4123
Chernozem	1.26	34.3815	5.50024
Chernozem	1.265	34.3709	5.41752
Chernozem	1.27	34.4718	5.46976
Chernozem	1.275	34.0554	5.44399
Gleysol	0.005	36.9297	5.17004
Gleysol	0.01	39.0471	5.05051
Gleysol	0.015	39.146	4.84473
Gleysol	0.02	39.147	4.67997
Gleysol	0.025	39.5727	4.49816
Gleysol	0.03	40.0552	4.27874
Gleysol	0.035	40.4573	4.26752
Gleysol	0.04	40.8403	4.20274
Gleysol	0.045	40.7366	4.14434
Gleysol	0.05	40.9211	4.27407
Gleysol	0.055	40.938	4.25814
Gleysol	0.06	40.9055	4.19401
Gleysol	0.065	40.9144	4.1606
Gleysol	0.07	40.9183	4.2215
Gleysol	0.075	40.8327	4.19496
Gleysol	0.08	40.9796	4.18219
Gleysol	0.085	40.9528	4.22355
Gleysol	0.09	40.8697	4.25567
Gleysol	0.095	40.9281	4.20183
Gleysol	0.1	40.9191	4.30385
Gleysol	0.105	40.8196	4.29404
Gleysol	0.11	40.8847	4.25885
Gleysol	0.115	40.829	4.31455
Gleysol	0.12	40.867	4.31193
Gleysol	0.125	40.7767	4.34121
Gleysol	0.13	40.846	4.33396
Gleysol	0.135	40.7998	4.3663
Gleysol	0.14	40.8641	4.42551
Gleysol	0.145	40.827	4.44595
Gleysol	0.15	40.8403	4.53659
Gleysol	0.155	40.8315	4.53692
Gleysol	0.16	40.9185	4.61992
Gleysol	0.165	40.912	4.55946
Gleysol	0.17	40.9213	4.57044
Gleysol	0.175	40.9241	4.49557
Gleysol	0.18	40.9826	4.51077
Gleysol	0.185	41.0559	4.55953
Gleysol	0.19	41.0787	4.53152
Gleysol	0.195	41.0908	4.57544
Gleysol	0.2	41.0922	4.58075
Gleysol	0.205	41.0734	4.58531
Gleysol	0.21	41.1589	4.57628
Gleysol	0.215	41.1291	4.62117
Gleysol	0.22	41.2066	4.61057
Gleysol	0.225	41.1715	4.61538
Gleysol	0.23	41.2221	4.61175
Gleysol	0.235	41.1959	4.56561
Gleysol	0.24	41.2434	4.63783
Gleysol	0.245	41.2165	4.62094
Gleysol	0.25	41.3148	4.63348
Gleysol	0.255	41.2467	4.67318
Gleysol	0.26	41.3245	4.67053
Gleysol	0.265	41.2961	4.58271
Gleysol	0.27	41.3578	4.68596
Gleysol	0.275	41.3309	4.61739
Gleysol	0.28	41.4024	4.68926
Gleysol	0.285	41.4291	4.65777
Gleysol	0.29	41.4496	4.66594
Gleysol	0.295	41.4433	4.70778
Gleysol	0.3	41.4668	4.74641
Gleysol	0.305	41.4856	4.73331
Gleysol	0.31	41.5053	4.73889
Gleysol	0.315	41.4739	4.75316
Gleysol	0.32	41.5194	4.76019
Gleysol	0.325	41.5118	4.73991
Gleysol	0.33	41.5278	4.76918
Gleysol	0.335	41.5298	4.71996
Gleysol	0.34	41.5067	4.70757
Gleysol	0.345	41.5543	4.70858
Gleysol	0.35	41.6092	4.72354
Gleysol	0.355	41.6135	4.71048
Gleysol	0.36	41.641	4.70627
Gleysol	0.365	41.6773	4.70386
Gleysol	0.37	41.6663	4.65614
Gleysol	0.375	41.719	4.67166
Gleysol	0.38	41.7033	4.61187
Gleysol	0.385	41.6973	4.61636
Gleysol	0.39	41.7057	4.57268
Gleysol	0.395	41.721	4.58879
Gleysol	0.4	41.733	4.58188
Gleysol	0.405	41.7504	4.57924
Gleysol	0.41	41.7617	4.56996
Gleysol	0.415	41.7793	4.59865
Gleysol	0.42	41.79	4.5748
Gleysol	0.425	41.7911	4.58726
Gleysol	0.43	41.8688	4.59491
Gleysol	0.435	41.8235	4.56182
Gleysol	0.44	41.8439	4.58476
Gleysol	0.445	41.867	4.55972
Gleysol	0.45	41.8498	4.5522
Gleysol	0.455	41.8339	4.56913
Gleysol	0.46	41.854	4.55373
Gleysol	0.465	41.8314	4.52746
Gleysol	0.47	41.8319	4.56247
Gleysol	0.475	41.8334	4.52984
Gleysol	0.48	41.8353	4.53224
Gleysol	0.485	41.8444	4.56762
Gleysol	0.49	41.8646	4.53945
Gleysol	0.495	41.832	4.51837
Gleysol	0.5	41.8711	4.54987
Gleysol	0.505	41.8968	4.58774
Gleysol	0.51	41.8796	4.54504
Gleysol	0.515	41.8861	4.54768
Gleysol	0.52	41.8857	4.55683
Gleysol	0.525	41.9228	4.54621
Gleysol	0.53	41.9234	4.56309
Gleysol	0.535	41.9386	4.57946
Gleysol	0.54	41.9649	4.58166
Gleysol	0.545	41.9594	4.58435
Gleysol	0.55	41.9768	4.60582
Gleysol	0.555	42.0112	4.60246
Gleysol	0.56	41.9874	4.6287
Gleysol	0.565	41.9781	4.67664
Gleysol	0.57	42.019	4.66543
Gleysol	0.575	42.0005	4.68654
Gleysol	0.58	41.9735	4.68967
Gleysol	0.585	41.9619	4.74028
Gleysol	0.59	41.9638	4.73049
Gleysol	0.595	41.9351	4.74603
Gleysol	0.6	41.968	4.76619
Gleysol	0.605	41.9612	4.79443
Gleysol	0.61	41.9807	4.80334
Gleysol	0.615	41.9412	4.81239
Gleysol	0.62	42.0004	4.85378
Gleysol	0.625	41.9552	4.79651
Gleysol	0.63	41.9544	4.83699
Gleysol	0.635	41.9698	4.82282
Gleysol	0.64	41.9392	4.84957
Gleysol	0.645	41.9374	4.80209
Gleysol	0.65	41.9397	4.82745
Gleysol	0.655	41.9402	4.80986
Gleysol	0.66	41.9327	4.84525
Gleysol	0.665	41.9653	4.81609
Gleysol	0.67	41.9672	4.84275
Gleysol	0.675	41.9781	4.77086
Gleysol	0.68	41.9472	4.78757
Gleysol	0.685	41.9788	4.77736
Gleysol	0.69	41.9395	4.75991
Gleysol	0.695	41.9474	4.76926
Gleysol	0.7	41.9267	4.74854
Gleysol	0.705	41.9381	4.71826
Gleysol	0.71	41.9274	4.73982
Gleysol	0.715	41.9614	4.73956
Gleysol	0.72	41.9692	4.71863
Gleysol	0.725	41.9611	4.70336
Gleysol	0.73	41.9724	4.73618
Gleysol	0.735	41.99	4.68308
Gleysol	0.74	42.0003	4.6772
Gleysol	0.745	41.9699	4.70488
Gleysol	0.75	42.005	4.66588
Gleysol	0.755	41.9986	4.69355
Gleysol	0.76	42.0124	4.68181
Gleysol	0.765	42.015	4.67477
Gleysol	0.77	41.9856	4.6146
Gleysol	0.775	41.9684	4.62539
Gleysol	0.78	41.9665	4.60593
Gleysol	0.785	41.9811	4.61805
Gleysol	0.79	41.9588	4.59447
Gleysol	0.795	42.013	4.59655
Gleysol	0.8	41.9799	4.57992
Gleysol	0.805	41.9707	4.57159
Gleysol	0.81	41.9687	4.59137
Gleysol	0.815	41.9955	4.55291
Gleysol	0.82	42.0019	4.5793
Gleysol	0.825	42.0336	4.57825
Gleysol	0.83	41.9966	4.53217
Gleysol	0.835	42.0088	4.56826
Gleysol	0.84	41.9701	4.54915
Gleysol	0.845	41.994	4.54285
Gleysol	0.85	41.9609	4.56274
Gleysol	0.855	41.9769	4.53948
Gleysol	0.86	41.963	4.55149
Gleysol	0.865	41.9618	4.54964
Gleysol	0.87	41.9554	4.54436
Gleysol	0.875	41.9311	4.55212
Gleysol	0.88	41.9787	4.56638
Gleysol	0.885	41.9457	4.57359
Gleysol	0.89	41.8899	4.54498
Gleysol	0.895	41.908	4.58425
Gleysol	0.9	41.9115	4.5604
Gleysol	0.905	41.8937	4.55063
Gleysol	0.91	41.892	4.54051
Gleysol	0.915	41.9052	4.54845
Gleysol	0.92	41.897	4.53563
Gleysol	0.925	41.8755	4.53041
Gleysol	0.93	41.9146	4.53427
Gleysol	0.935	41.9289	4.56093
Gleysol	0.94	41.908	4.56928
Gleysol	0.945	41.9101	4.55277
Gleysol	0.95	41.9042	4.56005
Gleysol	0.955	41.9152	4.57671
Gleysol	0.96	41.9243	4.56277
Gleysol	0.965	41.9349	4.58625
Gleysol	0.97	41.9199	4.56476
Gleysol	0.975	41.9579	4.58601
Gleysol	0.98	41.9274	4.5309
Gleysol	0.985	41.8984	4.51924
Gleysol	0.99	41.9122	4.49654
Gleysol	0.995	41.8847	4.47371
Gleysol	1	41.8503	4.48135
Gleysol	1.005	41.8447	4.42452
Gleysol	1.01	41.8249	4.43876
Gleysol	1.015	41.8323	4.4447
Gleysol	1.02	41.8201	4.43131
Gleysol	1.025	41.8676	4.43883
Gleysol	1.03	41.8078	4.39406
Gleysol	1.035	41.8371	4.3974
Gleysol	1.04	41.8518	4.40428
Gleysol	1.045	41.7913	4.34824
Gleysol	1.05	41.841	4.36241
Gleysol	1.055	41.8014	4.32691
Gleysol	1.06	41.8065	4.34529
Gleysol	1.065	41.8245	4.30549
Gleysol	1.07	41.8208	4.34068
Gleysol	1.075	41.8009	4.26258
Gleysol	1.08	41.798	4.26002
Gleysol	1.085	41.8312	4.28306
Gleysol	1.09	41.8422	4.27912
Gleysol	1.095	41.8075	4.28981
Gleysol	1.1	41.8176	4.25837
Gleysol	1.105	41.8161	4.25391
Gleysol	1.11	41.7964	4.27257
Gleysol	1.115	41.819	4.30274
Gleysol	1.12	41.7937	4.3041
Gleysol	1.125	41.7435	4.29922
Gleysol	1.13	41.8055	4.32717
Gleysol	1.135	41.761	4.33692
Gleysol	1.14	41.7828	4.35359
Gleysol	1.145	41.8373	4.37713
Gleysol	1.15	41.795	4.39701
Gleysol	1.155	41.8481	4.40357
Gleysol	1.16	41.85	4.46682
Gleysol	1.165	41.8118	4.47224
Gleysol	1.17	41.8543	4.48792
Gleysol	1.175	41.8793	4.505
Gleysol	1.18	41.8628	4.53848
Gleysol	1.185	41.9202	4.55474
Gleysol	1.19	41.9048	4.55778
Gleysol	1.195	41.9281	4.60014
Gleysol	1.2	41.9331	4.59992
Gleysol	1.205	41.9138	4.62137
Gleysol	1.21	41.9686	4.65262
Gleysol	1.215	41.9315	4.61964
Gleysol	1.22	41.944	4.63455
Gleysol	1.225	42.0143	4.63233
Gleysol	1.23	41.9883	4.63309
Gleysol	1.235	41.9947	4.65281
Gleysol	1.24	41.9985	4.64665
Gleysol	1.245	42.0401	4.71367
Gleysol	1.25	42.0703	4.66097
Gleysol	1.255	42.0385	4.68936
Gleysol	1.26	42.0432	4.70322
Gleysol	1.265	42.0176	4.74259
Gleysol	1.27	42.0746	4.75461
Gleysol	1.275	42.4634	4.52226
Luvisol	0.005	39.8333	9.7189
Luvisol	0.01	34.3868	8.05506
Luvisol	0.015	29.9803	6.87001
Luvisol	0.02	26.9355	5.77523
Luvisol	0.025	25.0456	5.26698
Luvisol	0.03	24.1658	4.98859
Luvisol	0.035	23.5701	4.72023
Luvisol	0.04	23.136	4.58977
Luvisol	0.045	22.7789	4.32842
Luvisol	0.05	22.5967	4.20689
Luvisol	0.055	22.3108	4.08924
Luvisol	0.06	22.2973	4.01581
Luvisol	0.065	22.1674	3.87069
Luvisol	0.07	22.0852	4.01283
Luvisol	0.075	22.0937	3.94442
Luvisol	0.08	22.0611	3.87488
Luvisol	0.085	21.9759	3.849
Luvisol	0.09	21.9527	3.83009
Luvisol	0.095	21.9441	3.83244
Luvisol	0.1	21.8562	3.77075
Luvisol	0.105	21.8205	3.79207
Luvisol	0.11	21.7946	3.73958
Luvisol	0.115	21.7896	3.76042
Luvisol	0.12	21.8479	3.81636
Luvisol	0.125	21.7597	3.73459
Luvisol	0.13	21.6914	3.72052
Luvisol	0.135	21.7397	3.72298
Luvisol	0.14	21.7283	3.71113
Luvisol	0.145	21.7425	3.73846
Luvisol	0.15	21.7426	3.68781
Luvisol	0.155	21.7871	3.70013
Luvisol	0.16	21.7021	3.71964
Luvisol	0.165	21.7824	3.69844
Luvisol	0.17	21.7314	3.72416
Luvisol	0.175	21.7255	3.7004
Luvisol	0.18	21.7501	3.76464
Luvisol	0.185	21.7161	3.68094
Luvisol	0.19	21.7098	3.74089
Luvisol	0.195	21.72	3.73597
Luvisol	0.2	21.6931	3.66578
Luvisol	0.205	21.6506	3.66457
Luvisol	0.21	21.7002	3.68962
Luvisol	0.215	21.6654	3.67648
Luvisol	0.22	21.7058	3.70254
Luvisol	0.225	21.7004	3.73297
Luvisol	0.23	21.7148	3.74706
Luvisol	0.235	21.7407	3.75583
Luvisol	0.24	21.7336	3.7828
Luvisol	0.245	21.7367	3.75576
Luvisol	0.25	21.7413	3.78219
Luvisol	0.255	21.7479	3.78892
Luvisol	0.26	21.7468	3.78805
Luvisol	0.265	21.7376	3.83416
Luvisol	0.27	21.7356	3.80489
Luvisol	0.275	21.7524	3.80099
Luvisol	0.28	21.7702	3.78966
Luvisol	0.285	21.7578	3.8137
Luvisol	0.29	21.7171	3.81635
Luvisol	0.295	21.7469	3.80632
Luvisol	0.3	21.7186	3.79179
Luvisol	0.305	21.7251	3.82997
Luvisol	0.31	21.7071	3.79001
Luvisol	0.315	21.712	3.80038
Luvisol	0.32	21.7025	3.77852
Luvisol	0.325	21.6974	3.78801
Luvisol	0.33	21.6842	3.77694
Luvisol	0.335	21.6799	3.77578
Luvisol	0.34	21.7068	3.76783
Luvisol	0.345	21.6526	3.75787
Luvisol	0.35	21.6842	3.74653
Luvisol	0.355	21.6784	3.74133
Luvisol	0.36	21.6785	3.76294
Luvisol	0.365	21.6627	3.76582
Luvisol	0.37	21.6721	3.77226
Luvisol	0.375	21.6783	3.73297
Luvisol	0.38	21.6864	3.75532
Luvisol	0.385	21.6679	3.74246
Luvisol	0.39	21.6641	3.73737
Luvisol	0.395	21.6797	3.75352
Luvisol	0.4	21.6467	3.71506
Luvisol	0.405	21.6427	3.72708
Luvisol	0.41	21.6316	3.72169
Luvisol	0.415	21.6336	3.72314
Luvisol	0.42	21.6362	3.73655
Luvisol	0.425	21.6381	3.73385
Luvisol	0.43	21.6451	3.73416
Luvisol	0.435	21.6109	3.7431
Luvisol	0.44	21.6247	3.71933
Luvisol	0.445	21.6323	3.74529
Luvisol	0.45	21.61	3.72236
Luvisol	0.455	21.644	3.72862
Luvisol	0.46	21.6264	3.74557
Luvisol	0.465	21.6161	3.74553
Luvisol	0.47	21.6288	3.73394
Luvisol	0.475	21.6164	3.73808
Luvisol	0.48	21.6131	3.74211
Luvisol	0.485	21.6353	3.74139
Luvisol	0.49	21.6291	3.71697
Luvisol	0.495	21.657	3.76195
Luvisol	0.5	21.6403	3.74068
Luvisol	0.505	21.6252	3.73495
Luvisol	0.51	21.6329	3.74398
Luvisol	0.515	21.6405	3.7286
Luvisol	0.52	21.6216	3.73196
Luvisol	0.525	21.6086	3.754
Luvisol	0.53	21.6214	3.73662
Luvisol	0.535	21.5896	3.73691
Luvisol	0.54	21.6291	3.74935
Luvisol	0.545	21.615	3.74481
Luvisol	0.55	21.5769	3.74205
Luvisol	0.555	21.6117	3.72915
Luvisol	0.56	21.6069	3.7387
Luvisol	0.565	21.6038	3.73403
Luvisol	0.57	21.6002	3.75586
Luvisol	0.575	21.5979	3.76039
Luvisol	0.58	21.6076	3.73731
Luvisol	0.585	21.6001	3.75307
Luvisol	0.59	21.5926	3.75258
Luvisol	0.595	21.5839	3.7715
Luvisol	0.6	21.6152	3.77461
Luvisol	0.605	21.5904	3.76761
Luvisol	0.61	21.5977	3.78866
Luvisol	0.615	21.613	3.8058
Luvisol	0.62	21.596	3.79306
Luvisol	0.625	21.5909	3.78788
Luvisol	0.63	21.5685	3.80743
Luvisol	0.635	21.5882	3.78336
Luvisol	0.64	21.5762	3.78467
Luvisol	0.645	21.584	3.79185
Luvisol	0.65	21.567	3.77738
Luvisol	0.655	21.5811	3.80139
Luvisol	0.66	21.5871	3.78041
Luvisol	0.665	21.5764	3.79072
Luvisol	0.67	21.5852	3.80652
Luvisol	0.675	21.5705	3.79088
Luvisol	0.68	21.587	3.80007
Luvisol	0.685	21.5813	3.78226
Luvisol	0.69	21.5957	3.79923
Luvisol	0.695	21.5745	3.79201
Luvisol	0.7	21.5851	3.77181
Luvisol	0.705	21.5913	3.76865
Luvisol	0.71	21.5907	3.76054
Luvisol	0.715	21.5805	3.76868
Luvisol	0.72	21.5764	3.74964
Luvisol	0.725	21.5818	3.75274
Luvisol	0.73	21.586	3.76979
Luvisol	0.735	21.5795	3.75046
Luvisol	0.74	21.5946	3.76564
Luvisol	0.745	21.5786	3.78175
Luvisol	0.75	21.5806	3.76883
Luvisol	0.755	21.5672	3.77638
Luvisol	0.76	21.5675	3.7752
Luvisol	0.765	21.5667	3.75958
Luvisol	0.77	21.5768	3.74925
Luvisol	0.775	21.5566	3.76769
Luvisol	0.78	21.5724	3.75929
Luvisol	0.785	21.564	3.75744
Luvisol	0.79	21.5657	3.74916
Luvisol	0.795	21.5708	3.75292
Luvisol	0.8	21.563	3.74459
Luvisol	0.805	21.5709	3.74285
Luvisol	0.81	21.5822	3.74612
Luvisol	0.815	21.5789	3.72038
Luvisol	0.82	21.5703	3.72432
Luvisol	0.825	21.5745	3.71484
Luvisol	0.83	21.5753	3.73625
Luvisol	0.835	21.5833	3.72995
Luvisol	0.84	21.5831	3.71509
Luvisol	0.845	21.583	3.72195
Luvisol	0.85	21.592	3.70847
Luvisol	0.855	21.5568	3.6948
Luvisol	0.86	21.5591	3.70235
Luvisol	0.865	21.5644	3.68872
Luvisol	0.87	21.5252	3.70043
Luvisol	0.875	21.5259	3.69305
Luvisol	0.88	21.5202	3.69943
Luvisol	0.885	21.5057	3.70117
Luvisol	0.89	21.5195	3.71313
Luvisol	0.895	21.503	3.69916
Luvisol	0.9	21.5105	3.71155
Luvisol	0.905	21.5142	3.66924
Luvisol	0.91	21.4979	3.68974
Luvisol	0.915	21.4972	3.69781
Luvisol	0.92	21.5226	3.69815
Luvisol	0.925	21.4985	3.69056
Luvisol	0.93	21.5236	3.68139
Luvisol	0.935	21.5245	3.6845
Luvisol	0.94	21.5123	3.68668
Luvisol	0.945	21.5024	3.69678
Luvisol	0.95	21.5259	3.73128
Luvisol	0.955	21.5157	3.68675
Luvisol	0.96	21.5342	3.70935
Luvisol	0.965	21.5244	3.70077
Luvisol	0.97	21.5226	3.71524
Luvisol	0.975	21.5153	3.73168
Luvisol	0.98	21.5283	3.75172
Luvisol	0.985	21.533	3.73642
Luvisol	0.99	21.535	3.76228
Luvisol	0.995	21.5472	3.76099
Luvisol	1	21.5326	3.72341
Luvisol	1.005	21.5436	3.7702
Luvisol	1.01	21.5322	3.71803
Luvisol	1.015	21.5368	3.73343
Luvisol	1.02	21.5393	3.73852
Luvisol	1.025	21.548	3.73505
Luvisol	1.03	21.5463	3.73209
Luvisol	1.035	21.5465	3.74034
Luvisol	1.04	21.5608	3.745
Luvisol	1.045	21.546	3.71672
Luvisol	1.05	21.5405	3.71336
Luvisol	1.055	21.5384	3.72656
Luvisol	1.06	21.5577	3.71241
Luvisol	1.065	21.543	3.72529
Luvisol	1.07	21.5652	3.7015
Luvisol	1.075	21.5561	3.72749
Luvisol	1.08	21.5468	3.69614
Luvisol	1.085	21.5504	3.7141
Luvisol	1.09	21.5738	3.69858
Luvisol	1.095	21.5703	3.70974
Luvisol	1.1	21.5891	3.73277
Luvisol	1.105	21.5786	3.73744
Luvisol	1.11	21.5825	3.72512
Luvisol	1.115	21.5579	3.73062
Luvisol	1.12	21.5558	3.73546
Luvisol	1.125	21.5617	3.72707
Luvisol	1.13	21.5447	3.73416
Luvisol	1.135	21.525	3.70867
Luvisol	1.14	21.5452	3.72526
Luvisol	1.145	21.5539	3.70844
Luvisol	1.15	21.5416	3.71602
Luvisol	1.155	21.5463	3.71609
Luvisol	1.16	21.5352	3.7087
Luvisol	1.165	21.5332	3.7059
Luvisol	1.17	21.5442	3.69636
Luvisol	1.175	21.5377	3.71042
Luvisol	1.18	21.5213	3.67878
Luvisol	1.185	21.5282	3.69417
Luvisol	1.19	21.4816	3.69719
Luvisol	1.195	21.488	3.70945
Luvisol	1.2	21.5036	3.70636
Luvisol	1.205	21.478	3.72888
Luvisol	1.21	21.511	3.72781
Luvisol	1.215	21.5222	3.68272
Luvisol	1.22	21.5335	3.69591
Luvisol	1.225	21.5522	3.69622
Luvisol	1.23	21.548	3.70216
Luvisol	1.235	21.5427	3.68332
Luvisol	1.24	21.5629	3.7107
Luvisol	1.245	21.5796	3.71713
Luvisol	1.25	21.5589	3.71532
Luvisol	1.255	21.5779	3.70857
Luvisol	1.26	21.5934	3.69967
Luvisol	1.265	21.5922	3.70611
Luvisol	1.27	21.581	3.68881
Luvisol	1.275	21.6248	3.71107

## Sheet: Fig6c
soil	dist	aver.mean	aver.sd
Chernozem	0.005	46.8994	6.45339
Chernozem	0.01	42.882	5.77577
Chernozem	0.015	38.9331	5.15457
Chernozem	0.02	36.1279	4.78691
Chernozem	0.025	34.6376	4.68791
Chernozem	0.03	33.8604	4.69793
Chernozem	0.035	33.5941	4.69991
Chernozem	0.04	33.4529	4.6778
Chernozem	0.045	33.2792	4.63164
Chernozem	0.05	33.2836	4.62935
Chernozem	0.055	33.2301	4.57424
Chernozem	0.06	33.3099	4.62656
Chernozem	0.065	33.277	4.58501
Chernozem	0.07	33.2545	4.56996
Chernozem	0.075	33.246	4.51766
Chernozem	0.08	33.286	4.56679
Chernozem	0.085	33.2233	4.51609
Chernozem	0.09	33.2685	4.56136
Chernozem	0.095	33.3064	4.57409
Chernozem	0.1	33.2821	4.56734
Chernozem	0.105	33.2682	4.58241
Chernozem	0.11	33.2931	4.5634
Chernozem	0.115	33.3091	4.60472
Chernozem	0.12	33.3135	4.60666
Chernozem	0.125	33.2945	4.64799
Chernozem	0.13	33.3042	4.62012
Chernozem	0.135	33.2871	4.60284
Chernozem	0.14	33.2938	4.59138
Chernozem	0.145	33.2947	4.59364
Chernozem	0.15	33.293	4.58018
Chernozem	0.155	33.3316	4.61258
Chernozem	0.16	33.3015	4.60916
Chernozem	0.165	33.308	4.61902
Chernozem	0.17	33.3248	4.63
Chernozem	0.175	33.2725	4.67246
Chernozem	0.18	33.3138	4.66722
Chernozem	0.185	33.3321	4.67769
Chernozem	0.19	33.3344	4.68122
Chernozem	0.195	33.3636	4.68812
Chernozem	0.2	33.347	4.72524
Chernozem	0.205	33.3507	4.71343
Chernozem	0.21	33.3523	4.76966
Chernozem	0.215	33.3628	4.73514
Chernozem	0.22	33.3399	4.75111
Chernozem	0.225	33.3794	4.76599
Chernozem	0.23	33.3624	4.76279
Chernozem	0.235	33.3611	4.74173
Chernozem	0.24	33.353	4.75565
Chernozem	0.245	33.3918	4.76069
Chernozem	0.25	33.3741	4.75189
Chernozem	0.255	33.3818	4.75253
Chernozem	0.26	33.382	4.763
Chernozem	0.265	33.3797	4.74302
Chernozem	0.27	33.3782	4.75188
Chernozem	0.275	33.3837	4.74074
Chernozem	0.28	33.3503	4.77527
Chernozem	0.285	33.3977	4.75139
Chernozem	0.29	33.3605	4.74214
Chernozem	0.295	33.371	4.76456
Chernozem	0.3	33.3749	4.77296
Chernozem	0.305	33.3836	4.77929
Chernozem	0.31	33.3999	4.77308
Chernozem	0.315	33.3941	4.7962
Chernozem	0.32	33.3974	4.79536
Chernozem	0.325	33.395	4.82458
Chernozem	0.33	33.4069	4.78137
Chernozem	0.335	33.4054	4.81554
Chernozem	0.34	33.3696	4.8293
Chernozem	0.345	33.388	4.79568
Chernozem	0.35	33.396	4.84454
Chernozem	0.355	33.3694	4.80661
Chernozem	0.36	33.398	4.83779
Chernozem	0.365	33.4035	4.84605
Chernozem	0.37	33.423	4.83797
Chernozem	0.375	33.4302	4.81424
Chernozem	0.38	33.4446	4.84677
Chernozem	0.385	33.4291	4.83504
Chernozem	0.39	33.4567	4.84669
Chernozem	0.395	33.4524	4.85264
Chernozem	0.4	33.4609	4.85074
Chernozem	0.405	33.4794	4.85834
Chernozem	0.41	33.4913	4.8464
Chernozem	0.415	33.4917	4.84939
Chernozem	0.42	33.4841	4.86078
Chernozem	0.425	33.4968	4.84669
Chernozem	0.43	33.4759	4.86472
Chernozem	0.435	33.5061	4.8484
Chernozem	0.44	33.4892	4.8559
Chernozem	0.445	33.517	4.86307
Chernozem	0.45	33.4841	4.89547
Chernozem	0.455	33.4994	4.89784
Chernozem	0.46	33.5138	4.90263
Chernozem	0.465	33.5068	4.89992
Chernozem	0.47	33.5157	4.91083
Chernozem	0.475	33.538	4.90362
Chernozem	0.48	33.5348	4.89834
Chernozem	0.485	33.5362	4.90991
Chernozem	0.49	33.5401	4.92652
Chernozem	0.495	33.541	4.92809
Chernozem	0.5	33.5264	4.93592
Chernozem	0.505	33.5169	4.9648
Chernozem	0.51	33.5653	4.94685
Chernozem	0.515	33.5572	4.95328
Chernozem	0.52	33.5947	4.96045
Chernozem	0.525	33.5651	4.95432
Chernozem	0.53	33.5853	4.95181
Chernozem	0.535	33.5808	4.95703
Chernozem	0.54	33.5791	4.98258
Chernozem	0.545	33.5632	4.97257
Chernozem	0.55	33.5832	4.98607
Chernozem	0.555	33.6064	4.99464
Chernozem	0.56	33.6065	4.98746
Chernozem	0.565	33.5904	5.00892
Chernozem	0.57	33.6103	4.97861
Chernozem	0.575	33.6282	4.98622
Chernozem	0.58	33.6187	5.0003
Chernozem	0.585	33.6596	4.99933
Chernozem	0.59	33.6619	5.02171
Chernozem	0.595	33.6361	4.98674
Chernozem	0.6	33.6553	5.01076
Chernozem	0.605	33.6368	5.01932
Chernozem	0.61	33.6466	5.02988
Chernozem	0.615	33.6471	5.01026
Chernozem	0.62	33.6736	5.04475
Chernozem	0.625	33.6542	5.00074
Chernozem	0.63	33.688	5.01667
Chernozem	0.635	33.6777	5.00443
Chernozem	0.64	33.6781	4.99984
Chernozem	0.645	33.6975	4.99358
Chernozem	0.65	33.7122	4.99296
Chernozem	0.655	33.7167	4.98352
Chernozem	0.66	33.7116	4.96311
Chernozem	0.665	33.7041	4.96759
Chernozem	0.67	33.7177	4.9715
Chernozem	0.675	33.6962	4.96466
Chernozem	0.68	33.7161	4.97162
Chernozem	0.685	33.7126	4.99409
Chernozem	0.69	33.7215	4.96683
Chernozem	0.695	33.7186	5.00353
Chernozem	0.7	33.7269	4.99465
Chernozem	0.705	33.7077	5.02852
Chernozem	0.71	33.7475	5.00281
Chernozem	0.715	33.7566	5.00291
Chernozem	0.72	33.7632	4.99334
Chernozem	0.725	33.7447	4.9848
Chernozem	0.73	33.7542	4.98694
Chernozem	0.735	33.7418	4.98763
Chernozem	0.74	33.7584	4.99698
Chernozem	0.745	33.7511	4.97491
Chernozem	0.75	33.7642	5.00782
Chernozem	0.755	33.793	4.97408
Chernozem	0.76	33.7794	4.98742
Chernozem	0.765	33.7891	5.00269
Chernozem	0.77	33.7896	4.99507
Chernozem	0.775	33.7914	5.00399
Chernozem	0.78	33.7619	4.9865
Chernozem	0.785	33.789	5.00595
Chernozem	0.79	33.7781	5.02083
Chernozem	0.795	33.7952	4.99189
Chernozem	0.8	33.8056	5.04581
Chernozem	0.805	33.8125	5.00298
Chernozem	0.81	33.825	5.01243
Chernozem	0.815	33.8212	5.04262
Chernozem	0.82	33.8328	5.00676
Chernozem	0.825	33.8136	5.03897
Chernozem	0.83	33.8224	5.02333
Chernozem	0.835	33.8012	5.0491
Chernozem	0.84	33.8269	5.02058
Chernozem	0.845	33.8077	5.05588
Chernozem	0.85	33.8364	5.0344
Chernozem	0.855	33.8259	5.07782
Chernozem	0.86	33.8192	5.07891
Chernozem	0.865	33.8382	5.0944
Chernozem	0.87	33.8268	5.11656
Chernozem	0.875	33.8508	5.10963
Chernozem	0.88	33.8086	5.13179
Chernozem	0.885	33.859	5.15626
Chernozem	0.89	33.8265	5.14374
Chernozem	0.895	33.8336	5.15969
Chernozem	0.9	33.8234	5.16101
Chernozem	0.905	33.8518	5.15837
Chernozem	0.91	33.8139	5.17228
Chernozem	0.915	33.831	5.15353
Chernozem	0.92	33.8573	5.16818
Chernozem	0.925	33.8674	5.15151
Chernozem	0.93	33.8765	5.21611
Chernozem	0.935	33.8828	5.23627
Chernozem	0.94	33.8577	5.21802
Chernozem	0.945	33.8838	5.25445
Chernozem	0.95	33.8353	5.28036
Chernozem	0.955	33.8659	5.29138
Chernozem	0.96	33.8729	5.3168
Chernozem	0.965	33.8636	5.31333
Chernozem	0.97	33.8956	5.30623
Chernozem	0.975	33.8647	5.36677
Chernozem	0.98	33.9002	5.34912
Chernozem	0.985	33.9099	5.36028
Chernozem	0.99	33.9325	5.3623
Chernozem	0.995	33.8953	5.40025
Chernozem	1	33.9035	5.44644
Chernozem	1.005	33.9056	5.44355
Chernozem	1.01	33.9282	5.48475
Chernozem	1.015	33.9324	5.47366
Chernozem	1.02	33.8957	5.51867
Chernozem	1.025	33.8799	5.53644
Chernozem	1.03	33.8783	5.57534
Chernozem	1.035	33.8997	5.53877
Chernozem	1.04	33.9034	5.56596
Chernozem	1.045	33.9228	5.60548
Chernozem	1.05	33.9023	5.61384
Chernozem	1.055	33.9387	5.58998
Chernozem	1.06	33.929	5.60785
Chernozem	1.065	33.901	5.68884
Chernozem	1.07	33.9622	5.60441
Chernozem	1.075	33.9688	5.69345
Chernozem	1.08	33.9111	5.64513
Chernozem	1.085	33.9114	5.75596
Chernozem	1.09	33.9559	5.75759
Chernozem	1.095	33.8819	5.79747
Chernozem	1.1	33.8882	5.8238
Chernozem	1.105	33.884	5.84145
Chernozem	1.11	33.9309	5.83391
Chernozem	1.115	33.9412	5.7976
Chernozem	1.12	33.9039	5.85084
Chernozem	1.125	33.9589	5.80402
Chernozem	1.13	33.9094	5.92351
Chernozem	1.135	33.8885	5.86929
Chernozem	1.14	33.9426	5.86215
Chernozem	1.145	33.8618	5.91027
Chernozem	1.15	33.9846	5.80216
Chernozem	1.155	33.9304	5.83401
Chernozem	1.16	34.0104	5.74818
Chernozem	1.165	34.0162	5.84457
Chernozem	1.17	33.9715	5.78754
Chernozem	1.175	34.0256	5.76691
Chernozem	1.18	34.0455	5.79345
Chernozem	1.185	34.0469	5.78937
Chernozem	1.19	34.0047	5.80746
Chernozem	1.195	34.1516	5.75506
Chernozem	1.2	34.1114	5.83795
Chernozem	1.205	34.1246	5.77035
Chernozem	1.21	34.0094	5.90738
Chernozem	1.215	34.1014	5.83825
Chernozem	1.22	34.1066	5.83607
Chernozem	1.225	34.0507	5.84223
Chernozem	1.23	33.9857	5.94434
Chernozem	1.235	34.0238	5.82775
Chernozem	1.24	33.8816	5.96841
Chernozem	1.245	33.9856	5.79476
Chernozem	1.25	33.8822	6.02018
Chernozem	1.255	33.8672	5.91121
Chernozem	1.26	33.7818	6.04187
Chernozem	1.265	33.6034	6.17962
Chernozem	1.27	33.8008	6.1199
Chernozem	1.275	34.3212	6.29094
Gleysol	0.005	35.777	4.30334
Gleysol	0.01	36.2698	3.81658
Gleysol	0.015	35.5056	3.6763
Gleysol	0.02	35.1099	4.19664
Gleysol	0.025	35.4012	4.27436
Gleysol	0.03	36.3203	4.24843
Gleysol	0.035	37.4049	4.32522
Gleysol	0.04	38.4341	4.48492
Gleysol	0.045	39.3483	4.47753
Gleysol	0.05	40.1191	4.43051
Gleysol	0.055	40.6074	4.43943
Gleysol	0.06	40.9946	4.50724
Gleysol	0.065	41.2471	4.5742
Gleysol	0.07	41.4449	4.52943
Gleysol	0.075	41.5067	4.62562
Gleysol	0.08	41.6665	4.64412
Gleysol	0.085	41.6896	4.61316
Gleysol	0.09	41.741	4.63849
Gleysol	0.095	41.7472	4.68918
Gleysol	0.1	41.804	4.64097
Gleysol	0.105	41.7617	4.66471
Gleysol	0.11	41.755	4.70541
Gleysol	0.115	41.8042	4.7144
Gleysol	0.12	41.7809	4.71319
Gleysol	0.125	41.7939	4.71341
Gleysol	0.13	41.8142	4.72096
Gleysol	0.135	41.7872	4.74721
Gleysol	0.14	41.8127	4.74806
Gleysol	0.145	41.8078	4.73147
Gleysol	0.15	41.7587	4.7585
Gleysol	0.155	41.8143	4.74394
Gleysol	0.16	41.8246	4.71875
Gleysol	0.165	41.7792	4.74463
Gleysol	0.17	41.787	4.76296
Gleysol	0.175	41.8104	4.79077
Gleysol	0.18	41.7888	4.76208
Gleysol	0.185	41.7726	4.77832
Gleysol	0.19	41.7569	4.7512
Gleysol	0.195	41.7443	4.76657
Gleysol	0.2	41.7683	4.75167
Gleysol	0.205	41.7567	4.77731
Gleysol	0.21	41.7578	4.71274
Gleysol	0.215	41.7728	4.75669
Gleysol	0.22	41.7653	4.7152
Gleysol	0.225	41.7418	4.71897
Gleysol	0.23	41.7656	4.74931
Gleysol	0.235	41.7722	4.75262
Gleysol	0.24	41.7298	4.7036
Gleysol	0.245	41.7498	4.752
Gleysol	0.25	41.7283	4.71675
Gleysol	0.255	41.7303	4.72607
Gleysol	0.26	41.7333	4.73585
Gleysol	0.265	41.7268	4.74171
Gleysol	0.27	41.7147	4.73112
Gleysol	0.275	41.7341	4.74146
Gleysol	0.28	41.6929	4.68631
Gleysol	0.285	41.7406	4.70704
Gleysol	0.29	41.712	4.70743
Gleysol	0.295	41.7158	4.68198
Gleysol	0.3	41.6944	4.67402
Gleysol	0.305	41.7213	4.68136
Gleysol	0.31	41.7048	4.65351
Gleysol	0.315	41.6963	4.64887
Gleysol	0.32	41.6763	4.662
Gleysol	0.325	41.657	4.64946
Gleysol	0.33	41.6621	4.63966
Gleysol	0.335	41.649	4.66344
Gleysol	0.34	41.621	4.65649
Gleysol	0.345	41.6355	4.65932
Gleysol	0.35	41.6696	4.65057
Gleysol	0.355	41.6498	4.62827
Gleysol	0.36	41.637	4.66166
Gleysol	0.365	41.6823	4.64044
Gleysol	0.37	41.6833	4.63992
Gleysol	0.375	41.6755	4.66657
Gleysol	0.38	41.6939	4.67576
Gleysol	0.385	41.7164	4.69406
Gleysol	0.39	41.7056	4.70224
Gleysol	0.395	41.7138	4.73551
Gleysol	0.4	41.715	4.70767
Gleysol	0.405	41.7043	4.73173
Gleysol	0.41	41.7118	4.72011
Gleysol	0.415	41.7229	4.73212
Gleysol	0.42	41.6848	4.70335
Gleysol	0.425	41.7397	4.6965
Gleysol	0.43	41.7098	4.72432
Gleysol	0.435	41.6974	4.67222
Gleysol	0.44	41.7053	4.68396
Gleysol	0.445	41.6966	4.66264
Gleysol	0.45	41.7346	4.68227
Gleysol	0.455	41.7198	4.6678
Gleysol	0.46	41.7288	4.63801
Gleysol	0.465	41.7435	4.67314
Gleysol	0.47	41.7366	4.70077
Gleysol	0.475	41.72	4.66046
Gleysol	0.48	41.7592	4.66614
Gleysol	0.485	41.7811	4.67123
Gleysol	0.49	41.7787	4.6483
Gleysol	0.495	41.7648	4.64794
Gleysol	0.5	41.7625	4.62816
Gleysol	0.505	41.7704	4.64847
Gleysol	0.51	41.7598	4.63073
Gleysol	0.515	41.7745	4.64178
Gleysol	0.52	41.7825	4.6407
Gleysol	0.525	41.7917	4.66535
Gleysol	0.53	41.7929	4.64015
Gleysol	0.535	41.7776	4.64703
Gleysol	0.54	41.7947	4.64038
Gleysol	0.545	41.7976	4.62796
Gleysol	0.55	41.7786	4.65808
Gleysol	0.555	41.8103	4.62181
Gleysol	0.56	41.847	4.65344
Gleysol	0.565	41.839	4.64842
Gleysol	0.57	41.8741	4.64035
Gleysol	0.575	41.8286	4.63478
Gleysol	0.58	41.867	4.63307
Gleysol	0.585	41.8782	4.65299
Gleysol	0.59	41.8634	4.6382
Gleysol	0.595	41.8911	4.62283
Gleysol	0.6	41.8757	4.62177
Gleysol	0.605	41.8822	4.62588
Gleysol	0.61	41.89	4.6534
Gleysol	0.615	41.9051	4.64343
Gleysol	0.62	41.8882	4.63393
Gleysol	0.625	41.9103	4.64935
Gleysol	0.63	41.9335	4.66275
Gleysol	0.635	41.9003	4.65201
Gleysol	0.64	41.9124	4.62123
Gleysol	0.645	41.9266	4.62555
Gleysol	0.65	41.945	4.66865
Gleysol	0.655	41.9402	4.62134
Gleysol	0.66	41.9638	4.63105
Gleysol	0.665	41.9353	4.63509
Gleysol	0.67	41.9706	4.64088
Gleysol	0.675	41.9798	4.62319
Gleysol	0.68	41.9911	4.63048
Gleysol	0.685	41.9896	4.66436
Gleysol	0.69	42.0083	4.6427
Gleysol	0.695	42.0178	4.6432
Gleysol	0.7	42.0254	4.65797
Gleysol	0.705	42.001	4.65012
Gleysol	0.71	42.0591	4.63992
Gleysol	0.715	42.0587	4.69347
Gleysol	0.72	42.1168	4.68324
Gleysol	0.725	42.1364	4.70784
Gleysol	0.73	42.1261	4.73494
Gleysol	0.735	42.1891	4.72962
Gleysol	0.74	42.1452	4.72771
Gleysol	0.745	42.2043	4.76493
Gleysol	0.75	42.1789	4.81091
Gleysol	0.755	42.2477	4.83224
Gleysol	0.76	42.2429	4.85743
Gleysol	0.765	42.2447	4.88502
Gleysol	0.77	42.3075	4.87788
Gleysol	0.775	42.2484	4.89083
Gleysol	0.78	42.2708	4.8699
Gleysol	0.785	42.3049	4.88998
Gleysol	0.79	42.2908	4.9334
Gleysol	0.795	42.3318	4.93935
Gleysol	0.8	42.3814	5.02903
Gleysol	0.805	42.3608	5.00232
Gleysol	0.81	42.4051	5.03457
Gleysol	0.815	42.3732	4.96127
Gleysol	0.82	42.4116	5.07276
Gleysol	0.825	42.4017	5.03338
Gleysol	0.83	42.4655	5.10026
Gleysol	0.835	42.4596	5.07644
Gleysol	0.84	42.4745	5.1119
Gleysol	0.845	42.5102	5.09838
Gleysol	0.85	42.5311	5.1201
Gleysol	0.855	42.5219	5.13603
Gleysol	0.86	42.5467	5.14857
Gleysol	0.865	42.5212	5.1159
Gleysol	0.87	42.5387	5.17457
Gleysol	0.875	42.5697	5.15797
Gleysol	0.88	42.5659	5.18241
Gleysol	0.885	42.6362	5.22239
Gleysol	0.89	42.5619	5.20883
Gleysol	0.895	42.6337	5.22829
Gleysol	0.9	42.5095	5.11045
Gleysol	0.905	42.5886	5.20299
Gleysol	0.91	42.6321	5.16029
Gleysol	0.915	42.5912	5.17728
Gleysol	0.92	42.6474	5.20067
Gleysol	0.925	42.6676	5.12185
Gleysol	0.93	42.6699	5.11821
Gleysol	0.935	42.7061	5.16215
Gleysol	0.94	42.7012	5.09364
Gleysol	0.945	42.7095	5.05639
Gleysol	0.95	42.7348	5.07325
Gleysol	0.955	42.7445	5.03753
Gleysol	0.96	42.7743	5.06157
Gleysol	0.965	42.8053	5.05774
Gleysol	0.97	42.8241	5.11116
Gleysol	0.975	42.7899	5.0441
Gleysol	0.98	42.8765	5.14822
Gleysol	0.985	42.8753	5.11172
Gleysol	0.99	42.8616	5.10698
Gleysol	0.995	42.893	5.04745
Gleysol	1	42.9043	5.13021
Gleysol	1.005	42.8621	4.99632
Gleysol	1.01	42.9504	5.02896
Gleysol	1.015	42.9881	5.06385
Gleysol	1.02	42.9527	4.95397
Gleysol	1.025	42.8955	4.93854
Gleysol	1.03	42.9504	4.94594
Gleysol	1.035	42.9323	4.86925
Gleysol	1.04	42.9799	4.83948
Gleysol	1.045	42.9909	4.86368
Gleysol	1.05	43.0661	4.78268
Gleysol	1.055	43.0172	4.836
Gleysol	1.06	43.0682	4.81998
Gleysol	1.065	43.0734	4.74978
Gleysol	1.07	43.1833	4.82539
Gleysol	1.075	43.1569	4.75299
Gleysol	1.08	43.2192	4.71678
Gleysol	1.085	43.1921	4.83643
Gleysol	1.09	43.2671	4.75462
Gleysol	1.095	43.235	4.77074
Gleysol	1.1	43.2973	4.70993
Gleysol	1.105	43.276	4.72107
Gleysol	1.11	43.293	4.60783
Gleysol	1.115	43.2534	4.53884
Gleysol	1.12	43.1877	4.37711
Gleysol	1.125	43.192	4.41427
Gleysol	1.13	43.2217	4.33742
Gleysol	1.135	43.1082	4.30664
Gleysol	1.14	43.2923	4.43512
Gleysol	1.145	43.0966	4.25288
Gleysol	1.15	43.1262	4.27362
Gleysol	1.155	43.2127	4.27727
Gleysol	1.16	43.2337	4.25207
Gleysol	1.165	43.2294	4.2411
Gleysol	1.17	43.1527	4.25473
Gleysol	1.175	43.1614	4.1726
Gleysol	1.18	43.1793	4.11872
Gleysol	1.185	43.1535	4.10291
Gleysol	1.19	43.2231	4.15327
Gleysol	1.195	43.1913	4.10999
Gleysol	1.2	43.1026	4.1407
Gleysol	1.205	43.0512	4.27055
Gleysol	1.21	43.043	4.35362
Gleysol	1.215	42.923	4.36124
Gleysol	1.22	42.889	4.64485
Gleysol	1.225	42.8158	4.59938
Gleysol	1.23	42.6833	4.74405
Gleysol	1.235	42.6084	4.81458
Gleysol	1.24	42.5764	5.07598
Gleysol	1.245	42.4758	5.03881
Gleysol	1.25	42.3553	5.12365
Gleysol	1.255	42.2411	5.32122
Gleysol	1.26	42.1688	5.50107
Gleysol	1.265	42.1955	5.27914
Gleysol	1.27	41.9786	5.53498
Gleysol	1.275	42.5757	6.94973
Luvisol	0.005	40.6268	11.9323
Luvisol	0.01	35.6102	11.0618
Luvisol	0.015	31.4367	9.8146
Luvisol	0.02	28.6625	8.88556
Luvisol	0.025	26.7387	7.97651
Luvisol	0.03	25.6646	7.26946
Luvisol	0.035	25.0596	6.84076
Luvisol	0.04	24.4535	6.27838
Luvisol	0.045	24.0758	5.89678
Luvisol	0.05	23.7166	5.55048
Luvisol	0.055	23.4611	5.26255
Luvisol	0.06	23.2881	5.01193
Luvisol	0.065	23.0863	4.78962
Luvisol	0.07	22.9293	4.68515
Luvisol	0.075	22.8184	4.53082
Luvisol	0.08	22.6804	4.42678
Luvisol	0.085	22.592	4.34299
Luvisol	0.09	22.4878	4.23149
Luvisol	0.095	22.4337	4.1536
Luvisol	0.1	22.3492	4.07776
Luvisol	0.105	22.283	4.03207
Luvisol	0.11	22.2366	3.99194
Luvisol	0.115	22.1675	3.93947
Luvisol	0.12	22.1143	3.94341
Luvisol	0.125	22.0807	3.88548
Luvisol	0.13	22.0611	3.844
Luvisol	0.135	22.0119	3.8487
Luvisol	0.14	22.0256	3.80604
Luvisol	0.145	21.931	3.78101
Luvisol	0.15	21.914	3.73884
Luvisol	0.155	21.9123	3.73498
Luvisol	0.16	21.8616	3.71287
Luvisol	0.165	21.846	3.72846
Luvisol	0.17	21.828	3.69778
Luvisol	0.175	21.7961	3.68384
Luvisol	0.18	21.7936	3.69077
Luvisol	0.185	21.7637	3.69384
Luvisol	0.19	21.7259	3.67269
Luvisol	0.195	21.7312	3.68447
Luvisol	0.2	21.7022	3.65155
Luvisol	0.205	21.7078	3.67519
Luvisol	0.21	21.6973	3.68586
Luvisol	0.215	21.6989	3.6576
Luvisol	0.22	21.6822	3.66747
Luvisol	0.225	21.6801	3.66365
Luvisol	0.23	21.6598	3.65063
Luvisol	0.235	21.6448	3.67007
Luvisol	0.24	21.6425	3.66365
Luvisol	0.245	21.6192	3.64712
Luvisol	0.25	21.6215	3.65369
Luvisol	0.255	21.6239	3.64984
Luvisol	0.26	21.6079	3.64303
Luvisol	0.265	21.5988	3.65848
Luvisol	0.27	21.5815	3.65329
Luvisol	0.275	21.5696	3.63069
Luvisol	0.28	21.5794	3.65091
Luvisol	0.285	21.5679	3.63374
Luvisol	0.29	21.5736	3.62619
Luvisol	0.295	21.5524	3.65076
Luvisol	0.3	21.5492	3.63151
Luvisol	0.305	21.5452	3.62793
Luvisol	0.31	21.5345	3.63103
Luvisol	0.315	21.5378	3.63816
Luvisol	0.32	21.515	3.61223
Luvisol	0.325	21.5288	3.62605
Luvisol	0.33	21.5105	3.62457
Luvisol	0.335	21.5086	3.63015
Luvisol	0.34	21.4987	3.61821
Luvisol	0.345	21.496	3.60985
Luvisol	0.35	21.4883	3.62355
Luvisol	0.355	21.4846	3.62911
Luvisol	0.36	21.4871	3.61626
Luvisol	0.365	21.4783	3.61524
Luvisol	0.37	21.4735	3.62929
Luvisol	0.375	21.484	3.62214
Luvisol	0.38	21.4634	3.63617
Luvisol	0.385	21.4633	3.63517
Luvisol	0.39	21.4569	3.62423
Luvisol	0.395	21.4566	3.63833
Luvisol	0.4	21.4658	3.6357
Luvisol	0.405	21.4512	3.63886
Luvisol	0.41	21.4398	3.64395
Luvisol	0.415	21.4411	3.64067
Luvisol	0.42	21.4324	3.63909
Luvisol	0.425	21.43	3.64112
Luvisol	0.43	21.4302	3.63799
Luvisol	0.435	21.4051	3.63456
Luvisol	0.44	21.404	3.62319
Luvisol	0.445	21.4131	3.63655
Luvisol	0.45	21.3721	3.63945
Luvisol	0.455	21.3923	3.62764
Luvisol	0.46	21.3644	3.65956
Luvisol	0.465	21.3626	3.66597
Luvisol	0.47	21.3597	3.64024
Luvisol	0.475	21.363	3.65397
Luvisol	0.48	21.3396	3.64695
Luvisol	0.485	21.3527	3.64377
Luvisol	0.49	21.3395	3.65496
Luvisol	0.495	21.3399	3.6384
Luvisol	0.5	21.3372	3.62258
Luvisol	0.505	21.3355	3.63676
Luvisol	0.51	21.317	3.64381
Luvisol	0.515	21.3306	3.63703
Luvisol	0.52	21.3396	3.65275
Luvisol	0.525	21.311	3.65279
Luvisol	0.53	21.3159	3.65208
Luvisol	0.535	21.3295	3.66523
Luvisol	0.54	21.2939	3.64933
Luvisol	0.545	21.3295	3.65688
Luvisol	0.55	21.3078	3.64386
Luvisol	0.555	21.2957	3.65169
Luvisol	0.56	21.3112	3.6465
Luvisol	0.565	21.2986	3.64173
Luvisol	0.57	21.2923	3.6288
Luvisol	0.575	21.2974	3.64692
Luvisol	0.58	21.3052	3.63108
Luvisol	0.585	21.299	3.6276
Luvisol	0.59	21.3157	3.63727
Luvisol	0.595	21.3303	3.6307
Luvisol	0.6	21.3408	3.62955
Luvisol	0.605	21.3241	3.60392
Luvisol	0.61	21.3437	3.62428
Luvisol	0.615	21.3547	3.62218
Luvisol	0.62	21.3636	3.60448
Luvisol	0.625	21.3394	3.6027
Luvisol	0.63	21.3397	3.6198
Luvisol	0.635	21.3567	3.60486
Luvisol	0.64	21.3708	3.60533
Luvisol	0.645	21.3553	3.58512
Luvisol	0.65	21.3791	3.61621
Luvisol	0.655	21.3728	3.62373
Luvisol	0.66	21.3797	3.62155
Luvisol	0.665	21.3894	3.60593
Luvisol	0.67	21.3832	3.62312
Luvisol	0.675	21.3579	3.59755
Luvisol	0.68	21.3799	3.62559
Luvisol	0.685	21.3965	3.61452
Luvisol	0.69	21.3945	3.64555
Luvisol	0.695	21.4068	3.65453
Luvisol	0.7	21.4089	3.62691
Luvisol	0.705	21.3967	3.6385
Luvisol	0.71	21.3999	3.61786
Luvisol	0.715	21.3996	3.61594
Luvisol	0.72	21.3945	3.62388
Luvisol	0.725	21.3677	3.6046
Luvisol	0.73	21.3984	3.59922
Luvisol	0.735	21.4217	3.62101
Luvisol	0.74	21.4025	3.62127
Luvisol	0.745	21.4186	3.58417
Luvisol	0.75	21.4071	3.59422
Luvisol	0.755	21.4117	3.59738
Luvisol	0.76	21.4391	3.59813
Luvisol	0.765	21.4135	3.60616
Luvisol	0.77	21.4343	3.62001
Luvisol	0.775	21.4578	3.6105
Luvisol	0.78	21.4514	3.64111
Luvisol	0.785	21.429	3.61779
Luvisol	0.79	21.453	3.63271
Luvisol	0.795	21.4352	3.60827
Luvisol	0.8	21.4321	3.62944
Luvisol	0.805	21.442	3.61658
Luvisol	0.81	21.4408	3.6196
Luvisol	0.815	21.4562	3.63365
Luvisol	0.82	21.4408	3.6335
Luvisol	0.825	21.4655	3.63537
Luvisol	0.83	21.4712	3.62683
Luvisol	0.835	21.4745	3.64708
Luvisol	0.84	21.473	3.66138
Luvisol	0.845	21.5021	3.67275
Luvisol	0.85	21.5093	3.69479
Luvisol	0.855	21.507	3.69044
Luvisol	0.86	21.5282	3.67317
Luvisol	0.865	21.5284	3.68821
Luvisol	0.87	21.5141	3.67208
Luvisol	0.875	21.5527	3.6958
Luvisol	0.88	21.545	3.68364
Luvisol	0.885	21.5436	3.70736
Luvisol	0.89	21.5351	3.69053
Luvisol	0.895	21.5392	3.68754
Luvisol	0.9	21.5327	3.70657
Luvisol	0.905	21.5082	3.69466
Luvisol	0.91	21.5391	3.69711
Luvisol	0.915	21.5525	3.73593
Luvisol	0.92	21.5662	3.74149
Luvisol	0.925	21.5717	3.74745
Luvisol	0.93	21.5607	3.74501
Luvisol	0.935	21.547	3.7279
Luvisol	0.94	21.5498	3.70986
Luvisol	0.945	21.5746	3.72646
Luvisol	0.95	21.5701	3.72396
Luvisol	0.955	21.5822	3.72156
Luvisol	0.96	21.5964	3.73105
Luvisol	0.965	21.6108	3.72562
Luvisol	0.97	21.6568	3.77239
Luvisol	0.975	21.6582	3.7728
Luvisol	0.98	21.6771	3.79307
Luvisol	0.985	21.7037	3.79471
Luvisol	0.99	21.729	3.83781
Luvisol	0.995	21.7291	3.82274
Luvisol	1	21.7303	3.83019
Luvisol	1.005	21.7506	3.84313
Luvisol	1.01	21.7666	3.85344
Luvisol	1.015	21.7524	3.85929
Luvisol	1.02	21.7233	3.82259
Luvisol	1.025	21.7213	3.8299
Luvisol	1.03	21.7758	3.82433
Luvisol	1.035	21.7984	3.84025
Luvisol	1.04	21.7989	3.86624
Luvisol	1.045	21.8731	3.87261
Luvisol	1.05	21.8866	3.87683
Luvisol	1.055	21.8921	3.92427
Luvisol	1.06	21.8733	3.90057
Luvisol	1.065	21.9309	3.95599
Luvisol	1.07	21.9509	3.98207
Luvisol	1.075	21.9391	3.95362
Luvisol	1.08	22.0047	4.03504
Luvisol	1.085	21.9869	4.00391
Luvisol	1.09	21.9706	4.01302
Luvisol	1.095	21.9493	3.97548
Luvisol	1.1	22.0116	4.02387
Luvisol	1.105	22.0136	4.01143
Luvisol	1.11	22.0165	4.08481
Luvisol	1.115	22.0228	4.04711
Luvisol	1.12	22.0442	4.09506
Luvisol	1.125	22.0004	4.04725
Luvisol	1.13	22.0102	4.12073
Luvisol	1.135	22.0853	4.11101
Luvisol	1.14	22.1317	4.13091
Luvisol	1.145	21.9742	4.0454
Luvisol	1.15	22.0048	3.9849
Luvisol	1.155	22.0028	4.00388
Luvisol	1.16	22.062	4.04789
Luvisol	1.165	21.9709	4.05341
Luvisol	1.17	22.088	4.13268
Luvisol	1.175	22.0397	4.0624
Luvisol	1.18	22.172	4.17846
Luvisol	1.185	22.002	4.02827
Luvisol	1.19	22.0667	4.10742
Luvisol	1.195	22.0099	4.09225
Luvisol	1.2	22.2441	4.23567
Luvisol	1.205	22.1885	4.15847
Luvisol	1.21	22.1624	4.22345
Luvisol	1.215	22.3298	4.1883
Luvisol	1.22	22.2191	4.17467
Luvisol	1.225	22.3236	4.26695
Luvisol	1.23	22.4252	4.26625
Luvisol	1.235	22.3095	4.23508
Luvisol	1.24	22.5292	4.45254
Luvisol	1.245	22.5682	4.46744
Luvisol	1.25	22.4757	4.31187
Luvisol	1.255	22.4969	4.37687
Luvisol	1.26	22.5683	4.45026
Luvisol	1.265	22.0736	4.19146
Luvisol	1.27	22.3457	4.3726
Luvisol	1.275	22.3198	4.19622

## Sheet: readme
Fig6a
Variate	Unit	Description
soil		soil type, 3 treatments: "Chernozem", "Gleysol", "Luvisol"
type		POM type, 2 treatments: "fresh","decomposed"
dist_mean	mm	average distance of POM particles to nearest pore per aggregate
diff_mean	arbitrary unit	average Os intensity of POM particles per aggregate
Fig6b
Variate	Unit	Description
soil		soil type, 3 treatments: "Chernozem", "Gleysol", "Luvisol"
dist	mm	distance to decomposed POM in all soil matrix voxels
aver.mean	arbitrary unit	average Os intensity of matrix voxels around decompsed POM, arithmetic mean of eight aggregates
aver.sd		standard deviation of eight aggregates
Fig6c
Variate	Unit	Description
soil		soil type, 3 treatments: "Chernozem", "Gleysol", "Luvisol"
dist	mm	distance to fresh POM in all soil matrix voxels
aver.mean	arbitrary unit	average Os intensity of matrix voxels around fresh POM, arithmetic mean of eight aggregates
aver.sd		standard deviation of eight aggregates
