# Supplementary material for: Microscale carbon distribution around pores and particulate organic matter varies with soil moisture regime
Source: Nat Commun. 2022 Apr 21;13:2098. doi: 10.1038/s41467-022-29605-w (PMC9023478; doi:10.1038/s41467-022-29605-w)
Supplement: Supplementary file 3 — Source Data [file 41467_2022_29605_MOESM3_ESM.zip › Fig7.xlsx]

## Sheet: Fig7a
soil	treatment	CO2.mean	CO2.sd
Chernozem	u	12.9163	0.734983
Chernozem	g	16.7962	1.21568
Gleysol	u	53.8362	3.65083
Gleysol	g	92.0496	16.0578
Luvisol	u	16.7946	1.8282
Luvisol	g	18.9107	2.46739
Chernozem	a	4.47402	0.155968
Gleysol	a	21.3198	1.13975
Luvisol	a	7.21604	0.25623

## Sheet: Fig7b
soil	share_fPOM.mean	share_fPOM.sd	CO2anox/TOC.mean	CO2anox/TOC.sd
Chernozem	0.39582	0.0853083	0.20223	0.05789
Gleysol	0.651551	0.259212	0.540918	0.15674
Luvisol	0.758613	0.0981198	0.603823	0.172762

## Sheet: Fig7c
soil	WEOC.mean	WEOC.sd	ratio_ox_anox.mean	ratio_ox_anox.sd
Chernozem	4.21	0.16	3.75727	0.247329
Gleysol	4.71	0.23	4.32606	0.64683
Luvisol	3.01	0.59	2.62288	0.290003

## Sheet: readme
Fig7a
Variate	Unit	Description
soil		soil type, 3 treatments: "Chernozem", "Gleysol", "Luvisol"
treatment		incubation conditions: u "oxic 50% WFPS", g "oxic 100% WFPS", a "anoxic 60% WFPS"
CO2.mean	µg C g-1 soil day-1	CO2 efflux from incubation vessel with 3.5 g soil (15-20 aggregates), arithmetic mean of triplicates (n=3)
CO2.sd		standard deviation of triplicates (n=3)
Fig7b
Variate	Unit	Description
soil		soil type, 3 treatments: "Chernozem", "Gleysol", "Luvisol"
share_fPOM.mean	dimensionless ratio	share of C in fresh POM: average Os intensity x volume fraction of fresh POM / (average Os intensity x volume fraction of all POM large enough for shape assessment), arithmetic mean of 8 aggregates
share_fPOM.sd		standard deviation of eight aggregates (n=8)
CO2anox/TOC.mean	mg C g-1 TOC day-1	CO2 efflux rate normalized by TOC content, arithmetic mean of three incubation vessels (n=3)
CO2anox/TOC.sd		standard deviation of three incubation vessels (n=3)
Fig7c
Variate	Unit	Description
soil		soil type, 3 treatments: "Chernozem", "Gleysol", "Luvisol"
WEOC.mean	µg C g-1 POM	water-extractable C from particulate organic matter recovered from bulk soil by electrostatic attraction, arithmetic mean of triplicates (n=3)
WEOC.sd		standard deviation of triplicates (n=3)
ratio_ox_anox.mean	dimensionless ratio	CO2 efflux rate at oxic, water saturated conditions normalized CO2 efflux rate at anoxic conditions, arithmetic mean of three incubation vessels (n=3)
ratio_ox_anox.sd		standard deviation of three incubation vessels (n=3)
