# Supplementary material for: Microscale carbon distribution around pores and particulate organic matter varies with soil moisture regime
Source: Nat Commun. 2022 Apr 21;13:2098. doi: 10.1038/s41467-022-29605-w (PMC9023478; doi:10.1038/s41467-022-29605-w)
Supplement: Supplementary file 3 — Source Data [file 41467_2022_29605_MOESM3_ESM.zip › FigS6.xlsx]

## Sheet: FigS6
label	variable	value
M	Os~Al	0.0398026
M	Os~Al	0.229719
M	Os~Al	0.172463
M	Os~Al	0.349368
M	Os~Al	0.131505
M	Os~Al	0.126117
N	Os~Al	0.160327
N	Os~Al	0.290501
N	Os~Al	0.333834
N	Os~Al	0.689181
O	Os~Al	0.251031
O	Os~Al	0.0276211
O	Os~Al	0.266425
O	Os~Al	0.127666
O	Os~Al	0.125877
M	Os~CN	0.232848
M	Os~CN	0.128577
M	Os~CN	0.210237
M	Os~CN	0.0262843
M	Os~CN	0.167075
M	Os~CN	0.0636264
N	Os~CN	0.00199723
N	Os~CN	0.0811635
N	Os~CN	0.295376
N	Os~CN	0.150398
O	Os~CN	0.451532
O	Os~CN	0.458697
O	Os~CN	0.229772
O	Os~CN	0.198471
O	Os~CN	0.440519
M	Os~Fe	0.0642371
M	Os~Fe	0.299504
M	Os~Fe	0.196949
M	Os~Fe	0.0605747
M	Os~Fe	0.0326317
M	Os~Fe	0.00414371
N	Os~Fe	0.00377093
N	Os~Fe	0.125257
N	Os~Fe	0.0443651
N	Os~Fe	0.537787
O	Os~Fe	0.23505
O	Os~Fe	0.0321301
O	Os~Fe	0.0792475
O	Os~Fe	0.00355041
O	Os~Fe	0.372803

## Sheet: readme
FigS6
Variate	Unit	Description
label		microenvironmental domain, 3 treatments: M "matrix", N "nodules and concretions", O "organic residues / POM"
variable		linear model of ion pairs, 3 treatments: "Os~Al", "Os~CN", "Os~Fe"
value		Explained variability (R²) of Os by variation of explanatory ion
