# Supplementary material for: Microscale carbon distribution around pores and particulate organic matter varies with soil moisture regime
Source: Nat Commun. 2022 Apr 21;13:2098. doi: 10.1038/s41467-022-29605-w (PMC9023478; doi:10.1038/s41467-022-29605-w)
Supplement: Supplementary file 3 — Source Data [file 41467_2022_29605_MOESM3_ESM.zip › FigS7.xlsx]

## Sheet: FigS7
soil	type	dist_mean	diff_mean
Chernozem	char	0.0506331	49.5098
Chernozem	char	0.0569452	46.8109
Chernozem	char	0.150498	42.4426
Chernozem	char	0.0512253	46.3287
Chernozem	char	0.0552539	52.757
Chernozem	char	0.058966	55.7247
Chernozem	char	0.0687088	60.0533
Chernozem	char	0.0374066	55.1568
Gleysol	char	0.0374654	23.0579
Gleysol	char	0.0313985	21.0086
Gleysol	char	0.0912952	22.7671
Gleysol	char	0.0513745	24.5457
Gleysol	char	0.0287606	19.1587
Gleysol	char	0.0722633	21.925
Gleysol	char	0.0399298	18.9416
Gleysol	char	0.0318975	17.599
Luvisol	char	0.118317	30.9331
Luvisol	char	0.155678	24.0968
Luvisol	char	0.111447	19.5679
Luvisol	char	0.199296	21.912
Luvisol	char	0.347	31.6178
Luvisol	char	0.22915	36.2277
Luvisol	char	0.172187	31.8305
Luvisol	char	0.158268	31.5439
Chernozem	plant	0.0244618	39.0625
Chernozem	plant	0.0254798	35.5412
Chernozem	plant	0.111244	35.3487
Chernozem	plant	0.0273987	37.7267
Chernozem	plant	0.0316972	47.3918
Chernozem	plant	0.031301	44.9564
Chernozem	plant	0.0279366	49.1227
Chernozem	plant	0.0231961	41.7898
Gleysol	plant	0.0134446	26.8731
Gleysol	plant	0.0174047	29.4336
Gleysol	plant	0.0218759	27.4359
Gleysol	plant	0.020576	36.103
Gleysol	plant	0.00801719	24.3483
Gleysol	plant	0.0199572	19.5983
Gleysol	plant	0.0130329	24.359
Gleysol	plant	0.00862224	22.9659
Luvisol	plant	0.0291712	25.1746
Luvisol	plant	0.0744458	26.9865
Luvisol	plant	0.0575295	24.3193
Luvisol	plant	0.0601557	35.2927
Luvisol	plant	0.076959	39.0431
Luvisol	plant	0.102206	42.604
Luvisol	plant	0.190809	45.8014
Luvisol	plant	0.0306896	42.3906

## Sheet: readme
FigS7
Variate	Unit	Description
soil		soil type, 3 treatments: "Chernozem", "Gleysol", "Luvisol"
type		POM type, 2 treatments: "fresh","decomposed"
dist_mean	mm	average distance of POM particles to nearest pore per aggregate
diff_mean	arbitrary unit	average Os intensity of POM particles per aggregate
