# Supplementary material for: Microscale carbon distribution around pores and particulate organic matter varies with soil moisture regime
Source: Nat Commun. 2022 Apr 21;13:2098. doi: 10.1038/s41467-022-29605-w (PMC9023478; doi:10.1038/s41467-022-29605-w)
Supplement: Supplementary file 3 — Source Data [file 41467_2022_29605_MOESM3_ESM.zip › FigS8.xlsx]

## Sheet: FigS8
soil	vol.sum.mean	vol.sum.sd	ratioCO2_dry.mean	ratioCO2_dry.sd
Chernozem	0.00160359	0.000943492	1.29574	0.0589852
Gleysol	0.00280732	0.00420626	1.67229	0.0982204
Luvisol	0.00140273	0.000757543	1.1141	0.119765

## Sheet: readme
Fig S8
Variate	Unit	Description
soil		soil type, 3 treatments: "Chernozem", "Gleysol", "Luvisol"
vol.sum.mean	mm3 mm-3	volume fraction of fresh POM w.r.t. total aggregate volume, arithmetic mean of 8 aggregates
vol.sum.sd		standard deviation of eight aggregates (n=8)
ratioCO2_dry.mean	dimensionless ratio	CO2 efflux rate at oxic, fully water saturated conditions (100%) normalized by CO2 efflux rate at oxic, partially saturated conditions (50% WFPS), arithmetic mean of three incubation vessels (n=3)
ratioCO2_dry.sd		standard deviation of three incubation vessels (n=3)
