# Supplementary material for: Microscale carbon distribution around pores and particulate organic matter varies with soil moisture regime
Source: Nat Commun. 2022 Apr 21;13:2098. doi: 10.1038/s41467-022-29605-w (PMC9023478; doi:10.1038/s41467-022-29605-w)
Supplement: Supplementary file 3 — Source Data [file 41467_2022_29605_MOESM3_ESM.zip › FigS9.xlsx]

## Sheet: FigS8a
soil	dist	aver.mean	aver.sd
Chernozem	0.02	0.99125	0.000636396
Chernozem	0.04	0.97985	0.0092631
Chernozem	0.06	0.9745	0.0176777
Chernozem	0.08	0.967	0.0241831
Chernozem	0.1	0.9628	0.0376181
Chernozem	0.12	0.95815	0.049851
Chernozem	0.14	0.958	0.0550129
Chernozem	0.16	0.9591	0.0576999
Chernozem	0.18	0.9597	0.0564271
Chernozem	0.2	0.96245	0.0474469
Chernozem	0.22	0.9694	0.0415779
Chernozem	0.24	0.9726	0.0366281
Chernozem	0.26	0.98075	0.0296278
Chernozem	0.28	0.9902	0.0243245
Chernozem	0.3	0.98535	0.0385373
Chernozem	0.32	0.9842	0.0420021
Chernozem	0.34	0.9778	0.0459619
Chernozem	0.36	0.9789	0.0445477
Chernozem	0.38	0.98075	0.0402344
Chernozem	0.4	0.9787	0.0398808
Chernozem	0.42	0.9718	0.0339411
Chernozem	0.44	0.9776	0.0316784
Chernozem	0.46	0.97395	0.0266579
Chernozem	0.48	0.9734	0.0179605
Chernozem	0.5	0.97685	0.0120915
Chernozem	0.52	0.97625	0.0191626
Chernozem	0.54	0.9791	0.0246073
Chernozem	0.56	0.9885	0.0121622
Chernozem	0.58	0.99475	0.00714178
Chernozem	0.6	1.0016	0.00834386
Chernozem	0.62	1.00585	0.0126572
Chernozem	0.64	1.0141	0.0241831
Chernozem	0.66	1.01555	0.0243952
Chernozem	0.68	1.01085	0.0164756
Chernozem	0.7	1.0155	0.0408708
Chernozem	0.72	1.00365	0.0120915
Chernozem	0.74	1.00405	0.00841457
Chernozem	0.76	1.00785	0.00459619
Chernozem	0.78	1.011	0.00127279
Chernozem	0.8	1.00955	0.00360624
Chernozem	0.82	1.01105	0.0053033
Chernozem	0.84	1.00485	0.0119501
Chernozem	0.86	1.0096	0.0110309
Chernozem	0.88	0.999	0.0229103
Chernozem	0.9	0.99655	0.0385373
Chernozem	0.92	0.99925	0.0475883
Chernozem	0.94	0.9933	0.0380423
Chernozem	0.96	0.99025	0.0492853
Chernozem	0.98	1.0009	0.0453963
Chernozem	1	0.98625	0.065266
Chernozem	1.02	0.9885	0.0519016
Chernozem	1.04	0.97115	0.0586192
Chernozem	1.06	0.99085	0.0303349
Chernozem	1.08	1.0046	0.0125865
Chernozem	1.1	1.02345	0.0398101
Chernozem	1.12	1.03135	0.0663973
Chernozem	1.14	1.0413	0.0623668
Chernozem	1.16	1.0234	0.0383252
Chernozem	1.18	1.0179	0.00127279
Chernozem	1.2	0.9942	0.0121622
Chernozem	1.22	0.9715	0.0106066
Chernozem	1.24	0.95695	0.0714885
Chernozem	1.26	0.96345	0.105712
Chernozem	1.28	0.9949	0.136754
Chernozem	1.3	0.99265	0.127209
Chernozem	1.32	0.99165	0.159453
Chernozem	1.34	1.03895	0.193959
Chernozem	1.36	1.0188	0.0796202
Chernozem	1.38	1.01345	0.104581
Chernozem	1.4	1.0616	0.0446891
Chernozem	1.42	1.1424	NA
Chernozem	1.44	0.9986	NA
Gleysol	0.02	0.816271	0.0568592
Gleysol	0.04	0.850971	0.0480258
Gleysol	0.06	0.873557	0.046643
Gleysol	0.08	0.888357	0.0473201
Gleysol	0.1	0.901086	0.0475629
Gleysol	0.12	0.910014	0.04927
Gleysol	0.14	0.915471	0.0487488
Gleysol	0.16	0.921414	0.0484014
Gleysol	0.18	0.922243	0.040739
Gleysol	0.2	0.929686	0.0360775
Gleysol	0.22	0.932129	0.0374489
Gleysol	0.24	0.936929	0.0351394
Gleysol	0.26	0.940429	0.0354524
Gleysol	0.28	0.944743	0.0385434
Gleysol	0.3	0.945043	0.0398854
Gleysol	0.32	0.945686	0.0358006
Gleysol	0.34	0.948771	0.0382544
Gleysol	0.36	0.952357	0.0350454
Gleysol	0.38	0.955986	0.0380668
Gleysol	0.4	0.957986	0.0393601
Gleysol	0.42	0.9613	0.0399307
Gleysol	0.44	0.962586	0.0422705
Gleysol	0.46	0.966614	0.0463427
Gleysol	0.48	0.974771	0.0448475
Gleysol	0.5	0.974771	0.0414499
Gleysol	0.52	0.977843	0.0367625
Gleysol	0.54	0.982243	0.0305407
Gleysol	0.56	0.982529	0.0315467
Gleysol	0.58	0.985286	0.0304373
Gleysol	0.6	0.983829	0.030029
Gleysol	0.62	0.980043	0.0288674
Gleysol	0.64	0.983157	0.027353
Gleysol	0.66	0.9853	0.0298433
Gleysol	0.68	0.987829	0.0326644
Gleysol	0.7	0.983429	0.0361437
Gleysol	0.72	0.9866	0.0232154
Gleysol	0.74	0.983629	0.0256092
Gleysol	0.76	0.988543	0.0301676
Gleysol	0.78	0.997671	0.0283773
Gleysol	0.8	0.999271	0.0372897
Gleysol	0.82	1.00644	0.0363434
Gleysol	0.84	1.01339	0.0414903
Gleysol	0.86	1.02017	0.0441196
Gleysol	0.88	1.02949	0.048893
Gleysol	0.9	1.02444	0.0620711
Gleysol	0.92	1.0403	0.0626399
Gleysol	0.94	1.0418	0.072211
Gleysol	0.96	1.04927	0.085712
Gleysol	0.98	1.04246	0.0978975
Gleysol	1	1.03039	0.102426
Gleysol	1.02	1.04414	0.0782829
Gleysol	1.04	1.02684	0.0962968
Gleysol	1.06	1.01876	0.0917321
Gleysol	1.08	1.03159	0.0974538
Gleysol	1.1	1.03173	0.0850472
Gleysol	1.12	1.0591	0.116308
Gleysol	1.14	1.09909	0.150428
Gleysol	1.16	1.13004	0.190433
Gleysol	1.18	1.17876	0.290214
Gleysol	1.2	1.05515	0.0936538
Gleysol	1.22	1.0511	0.093502
Gleysol	1.24	1.0429	0.0900018
Gleysol	1.26	1.03558	0.0927342
Gleysol	1.28	1.02683	0.0868643
Gleysol	1.3	1.0586	0.0765178
Gleysol	1.32	1.08598	0.0889217
Gleysol	1.34	1.08795	0.107764
Gleysol	1.36	1.06398	0.0950245
Gleysol	1.38	1.09263	0.134256
Gleysol	1.4	1.09672	0.0975997
Gleysol	1.42	1.10277	0.0949425
Gleysol	1.44	1.12633	0.112447
Gleysol	1.46	1.11943	0.136597
Gleysol	1.48	1.12312	0.174356
Gleysol	1.5	1.06828	0.177194
Gleysol	1.52	1.11298	0.158633
Gleysol	1.54	1.01065	0.148636
Gleysol	1.56	1.02763	0.187787
Gleysol	1.58	0.917333	0.145278
Gleysol	1.6	0.8131	0.28157
Gleysol	1.62	0.7429	0.36515
Gleysol	1.64	0.9999	NA
Gleysol	1.66	1.0763	NA
Gleysol	1.68	1.0768	NA
Gleysol	1.7	1.134	NA
Gleysol	1.72	1.1411	NA
Gleysol	1.74	1.2483	NA
Gleysol	1.76	1.2629	NA
Gleysol	1.78	1.3462	NA
Gleysol	1.8	1.2585	NA
Gleysol	1.82	1.2441	NA
Gleysol	1.84	1.2828	NA
Gleysol	1.86	1.2472	NA
Gleysol	1.88	1.1337	NA
Gleysol	1.9	0.9435	NA
Gleysol	1.92	0.8835	NA
Gleysol	1.94	0.6223	NA
Luvisol	0.02	0.9143	0.0147078
Luvisol	0.04	0.91865	0.0153442
Luvisol	0.06	0.9308	0.00494975
Luvisol	0.08	0.9442	0.00947523
Luvisol	0.1	0.95495	0.00572756
Luvisol	0.12	0.96455	0.00233345
Luvisol	0.14	0.9718	0.000282843
Luvisol	0.16	0.9763	0.00240416
Luvisol	0.18	0.9834	0.00494975
Luvisol	0.2	0.9866	0.000989949
Luvisol	0.22	0.99445	0.00190919
Luvisol	0.24	0.9969	0.00551543
Luvisol	0.26	0.99815	0.0120915
Luvisol	0.28	0.99645	0.0116673
Luvisol	0.3	1.00045	0.0136472
Luvisol	0.32	0.99725	0.0150614
Luvisol	0.34	0.99535	0.019304
Luvisol	0.36	0.998	0.0237588
Luvisol	0.38	0.9937	0.0265872
Luvisol	0.4	1.00455	0.0159099
Luvisol	0.42	0.9963	0.0213546
Luvisol	0.44	1.00345	0.0170413
Luvisol	0.46	1.00555	0.0207182
Luvisol	0.48	1.00665	0.0228395
Luvisol	0.5	1.00445	0.0150614
Luvisol	0.52	1.0022	0.0106066
Luvisol	0.54	0.9977	0.0124451
Luvisol	0.56	0.99055	0.00643467
Luvisol	0.58	0.9852	0.0141421
Luvisol	0.6	0.9845	0.0179605
Luvisol	0.62	0.9825	0.0192333
Luvisol	0.64	0.9852	0.0113137
Luvisol	0.66	0.98245	0.00586899
Luvisol	0.68	0.97775	0.000353553
Luvisol	0.7	0.97535	0.00982878
Luvisol	0.72	0.9799	0.00537401
Luvisol	0.74	0.9818	0.010748
Luvisol	0.76	0.9802	0.0066468
Luvisol	0.78	0.9813	0.00452548
Luvisol	0.8	0.98425	0.000919239
Luvisol	0.82	0.97955	0.00473762
Luvisol	0.84	0.9892	0.0158392
Luvisol	0.86	0.986	0.0101823
Luvisol	0.88	0.9836	0.0066468
Luvisol	0.9	0.9922	0.00707107
Luvisol	0.92	0.9848	0.00636396
Luvisol	0.94	0.99725	0.0123744
Luvisol	0.96	0.9965	0.0132936
Luvisol	0.98	1.0023	0.00947523
Luvisol	1	1.0117	0.0179605
Luvisol	1.02	1.0188	0.022486
Luvisol	1.04	1.02555	0.0369817
Luvisol	1.06	1.02645	0.0345775
Luvisol	1.08	1.02515	0.0456084
Luvisol	1.1	1.0272	0.0401637
Luvisol	1.12	1.0165	0.0325269
Luvisol	1.14	1.018	0.0363453
Luvisol	1.16	1.0201	0.0429921
Luvisol	1.18	1.0265	0.026163
Luvisol	1.2	1.02685	0.0328805
Luvisol	1.22	1.0529	0.0519016
Luvisol	1.24	1.0699	0.0848528
Luvisol	1.26	1.0993	0.114976
Luvisol	1.28	1.09785	0.103733
Luvisol	1.3	1.09385	0.10444
Luvisol	1.32	1.08605	0.100197
Luvisol	1.34	1.07605	0.092136
Luvisol	1.36	1.06715	0.0826608
Luvisol	1.38	1.0859	0.116955
Luvisol	1.4	1.0761	0.100692
Luvisol	1.42	1.09795	0.137108
Luvisol	1.44	1.0776	0.114551
Luvisol	1.46	1.06975	0.113915
Luvisol	1.48	1.0547	0.0982878
Luvisol	1.5	1.0125	0.0328098
Luvisol	1.52	0.9629	0.0376181
Luvisol	1.54	0.9312	0.0752362
Luvisol	1.56	0.8915	0.144815
Luvisol	1.58	0.84715	0.191979
Luvisol	1.6	0.81895	0.243457
Luvisol	1.62	0.84945	0.20301
Luvisol	1.64	0.8161	0.252579
Luvisol	1.66	0.8441	0.206617
Luvisol	1.68	0.89735	0.134845
Luvisol	1.7	0.9854	0.0140007
Luvisol	1.72	1.0546	0.0864084
Luvisol	1.74	1.1301	0.185403
Luvisol	1.76	1.0074	NA
Luvisol	1.78	1.0094	NA
Luvisol	1.8	1.0096	NA
Luvisol	1.82	1.0157	NA
Luvisol	1.84	1.008	NA
Luvisol	1.86	1.0061	NA
Luvisol	1.88	0.9988	NA
Luvisol	1.9	1.0039	NA
Luvisol	1.92	0.996	NA
Luvisol	1.94	1	NA
Luvisol	1.96	1.0048	NA
Luvisol	1.98	1.0115	NA
Luvisol	2	1.0112	NA
Luvisol	2.02	1.0285	NA
Luvisol	2.04	1.0345	NA
Luvisol	2.06	1.0413	NA
Luvisol	2.08	1.0414	NA
Luvisol	2.1	1.0373	NA
Luvisol	2.12	1.0432	NA
Luvisol	2.14	1.0467	NA
Luvisol	2.16	1.0287	NA
Luvisol	2.18	1.035	NA
Luvisol	2.2	1.0184	NA
Luvisol	2.22	1.0237	NA
Luvisol	2.24	1.0171	NA
Luvisol	2.26	1.0127	NA
Luvisol	2.28	1.0024	NA
Luvisol	2.3	1.0103	NA
Luvisol	2.32	1.0026	NA
Luvisol	2.34	1.0212	NA
Luvisol	2.36	1.0148	NA
Luvisol	2.38	1.0173	NA
Luvisol	2.4	1.0148	NA
Luvisol	2.42	1.0392	NA
Luvisol	2.44	1.027	NA
Luvisol	2.46	1.0363	NA
Luvisol	2.48	1.0428	NA
Luvisol	2.5	1.0489	NA
Luvisol	2.52	1.0375	NA
Luvisol	2.54	1.0388	NA
Luvisol	2.56	1.0377	NA
Luvisol	2.58	1.0433	NA
Luvisol	2.6	1.0324	NA
Luvisol	2.62	1.0406	NA
Luvisol	2.64	1.023	NA
Luvisol	2.66	1.0194	NA
Luvisol	2.68	1.0006	NA
Luvisol	2.7	0.9977	NA
Luvisol	2.72	0.9727	NA
Luvisol	2.74	0.984	NA
Luvisol	2.76	0.9777	NA
Luvisol	2.78	0.9828	NA
Luvisol	2.8	0.9879	NA
Luvisol	2.82	0.981	NA
Luvisol	2.84	0.9894	NA
Luvisol	2.86	0.9947	NA
Luvisol	2.88	0.9949	NA
Luvisol	2.9	1.0056	NA
Luvisol	2.92	1.0156	NA
Luvisol	2.94	1.0155	NA
Luvisol	2.96	1.032	NA
Luvisol	2.98	1.0306	NA
Luvisol	3	1.0504	NA
Luvisol	3.02	1.0267	NA
Luvisol	3.04	1.0356	NA
Luvisol	3.06	1.0213	NA
Luvisol	3.08	1.0214	NA
Luvisol	3.1	1.0224	NA
Luvisol	3.12	1.0141	NA
Luvisol	3.14	1.0083	NA
Luvisol	3.16	1.0193	NA
Luvisol	3.18	1.0131	NA
Luvisol	3.2	1.0205	NA
Luvisol	3.22	0.9892	NA
Luvisol	3.24	1.0073	NA
Luvisol	3.26	0.9883	NA
Luvisol	3.28	0.9963	NA
Luvisol	3.3	0.9883	NA
Luvisol	3.32	0.9902	NA
Luvisol	3.34	0.9869	NA
Luvisol	3.36	0.9985	NA
Luvisol	3.38	1.0087	NA
Luvisol	3.4	1.0381	NA
Luvisol	3.42	1.0661	NA
Luvisol	3.44	1.0705	NA
Luvisol	3.46	1.0522	NA
Luvisol	3.48	1.059	NA
Luvisol	3.5	1.015	NA
Luvisol	3.52	0.9835	NA
Luvisol	3.54	0.9301	NA
Luvisol	3.56	0.9233	NA
Luvisol	3.58	0.9391	NA
Luvisol	3.6	0.9133	NA
Luvisol	3.62	0.8458	NA
Luvisol	3.64	0.7537	NA

## Sheet: FigS8b
soil	dist	aver.mean	aver.sd
Chernozem	0.02	1.00107	0.0143897
Chernozem	0.04	0.999367	0.0116792
Chernozem	0.06	0.998667	0.0121595
Chernozem	0.08	0.9986	0.0133462
Chernozem	0.1	0.9979	0.0183551
Chernozem	0.12	0.996833	0.0222293
Chernozem	0.14	0.996533	0.025613
Chernozem	0.16	0.996433	0.0236441
Chernozem	0.18	0.996433	0.0242682
Chernozem	0.2	0.9979	0.0219679
Chernozem	0.22	0.999	0.0191726
Chernozem	0.24	0.999833	0.0186004
Chernozem	0.26	1.00147	0.0156091
Chernozem	0.28	1.0033	0.0150808
Chernozem	0.3	1.00463	0.0160662
Chernozem	0.32	1.0057	0.0155019
Chernozem	0.34	1.0043	0.0182107
Chernozem	0.36	1.0046	0.0191502
Chernozem	0.38	1.0045	0.0191039
Chernozem	0.4	1.00347	0.018941
Chernozem	0.42	1.00073	0.019116
Chernozem	0.44	0.998733	0.0164214
Chernozem	0.46	0.9972	0.0165792
Chernozem	0.48	0.994	0.0158104
Chernozem	0.5	0.993567	0.0160662
Chernozem	0.52	0.9931	0.017088
Chernozem	0.54	0.994033	0.0196118
Chernozem	0.56	0.995167	0.0177925
Chernozem	0.58	0.995767	0.0189162
Chernozem	0.6	0.9959	0.0157582
Chernozem	0.62	0.997567	0.0153122
Chernozem	0.64	0.995867	0.0146159
Chernozem	0.66	0.9994	0.0180386
Chernozem	0.68	0.999967	0.0183919
Chernozem	0.7	1.00353	0.020378
Chernozem	0.72	1.00293	0.0154423
Chernozem	0.74	1.0023	0.0131936
Chernozem	0.76	1.00427	0.0107733
Chernozem	0.78	1.0059	0.0110775
Chernozem	0.8	1.00943	0.0154212
Chernozem	0.82	1.00767	0.0135001
Chernozem	0.84	1.0083	0.00977548
Chernozem	0.86	1.00323	0.00540771
Chernozem	0.88	0.997267	0.00585349
Chernozem	0.9	0.9922	0.0124976
Chernozem	0.92	0.9916	0.0109494
Chernozem	0.94	0.987633	0.0168506
Chernozem	0.96	0.9834	0.0224582
Chernozem	0.98	0.9808	0.0265814
Chernozem	1	0.9779	0.0333162
Chernozem	1.02	0.9853	0.0220143
Chernozem	1.04	0.987467	0.0208666
Chernozem	1.06	0.9902	0.0193528
Chernozem	1.08	0.991233	0.0230836
Chernozem	1.1	0.9947	0.030319
Chernozem	1.12	0.999267	0.0496022
Chernozem	1.14	1.00283	0.0572109
Chernozem	1.16	1.0051	0.065637
Chernozem	1.18	1.00163	0.0577005
Chernozem	1.2	0.9964	0.0427758
Chernozem	1.22	0.9952	0.0434774
Chernozem	1.24	0.9916	0.0465433
Chernozem	1.26	0.9975	0.0510238
Chernozem	1.28	1.0052	0.0491057
Chernozem	1.3	1.00237	0.0480334
Chernozem	1.32	1.00063	0.0442181
Chernozem	1.34	0.994033	0.0321659
Chernozem	1.36	0.998033	0.0156129
Chernozem	1.38	1.00623	0.0274243
Chernozem	1.4	1.01757	0.0435966
Chernozem	1.42	0.98735	0.00685894
Chernozem	1.44	0.9617	0.0455377
Chernozem	1.46	0.9933	NA
Chernozem	1.48	0.995	NA
Chernozem	1.5	0.9924	NA
Chernozem	1.52	0.9885	NA
Chernozem	1.54	0.9838	NA
Chernozem	1.56	0.985	NA
Chernozem	1.58	0.9873	NA
Chernozem	1.6	0.9967	NA
Chernozem	1.62	1.0047	NA
Chernozem	1.64	1.0113	NA
Chernozem	1.66	1.0107	NA
Chernozem	1.68	1.0165	NA
Chernozem	1.7	1.0173	NA
Chernozem	1.72	1.0166	NA
Chernozem	1.74	1.0146	NA
Chernozem	1.76	1.0129	NA
Chernozem	1.78	1.011	NA
Chernozem	1.8	1.0156	NA
Chernozem	1.82	1.0196	NA
Chernozem	1.84	1.0253	NA
Chernozem	1.86	1.0331	NA
Chernozem	1.88	1.0418	NA
Chernozem	1.9	1.0363	NA
Chernozem	1.92	1.0363	NA
Chernozem	1.94	1.0367	NA
Chernozem	1.96	1.0405	NA
Chernozem	1.98	1.0348	NA
Chernozem	2	1.0381	NA
Chernozem	2.02	1.0349	NA
Chernozem	2.04	1.0337	NA
Chernozem	2.06	1.0302	NA
Chernozem	2.08	1.0194	NA
Chernozem	2.1	1.0167	NA
Chernozem	2.12	1.0137	NA
Chernozem	2.14	1.0156	NA
Chernozem	2.16	1.0254	NA
Chernozem	2.18	1.0342	NA
Chernozem	2.2	1.0323	NA
Chernozem	2.22	1.0463	NA
Chernozem	2.24	1.0546	NA
Chernozem	2.26	1.06	NA
Chernozem	2.28	1.0515	NA
Chernozem	2.3	1.0555	NA
Chernozem	2.32	1.0437	NA
Chernozem	2.34	1.0473	NA
Chernozem	2.36	1.0216	NA
Chernozem	2.38	1.0182	NA
Chernozem	2.4	1.0634	NA
Chernozem	2.42	1.0616	NA
Gleysol	0.02	0.9481	0.0297083
Gleysol	0.04	0.952557	0.0308678
Gleysol	0.06	0.953614	0.0318382
Gleysol	0.08	0.951486	0.0335288
Gleysol	0.1	0.949871	0.0323464
Gleysol	0.12	0.950786	0.0320716
Gleysol	0.14	0.951057	0.0315736
Gleysol	0.16	0.953086	0.0314928
Gleysol	0.18	0.955671	0.0285268
Gleysol	0.2	0.960386	0.0273771
Gleysol	0.22	0.962814	0.0265696
Gleysol	0.24	0.9661	0.0264423
Gleysol	0.26	0.967757	0.0277925
Gleysol	0.28	0.968771	0.0277258
Gleysol	0.3	0.9686	0.0277825
Gleysol	0.32	0.968429	0.0271866
Gleysol	0.34	0.969914	0.0270674
Gleysol	0.36	0.971129	0.026815
Gleysol	0.38	0.973143	0.0267517
Gleysol	0.4	0.975729	0.0263821
Gleysol	0.42	0.975829	0.0275761
Gleysol	0.44	0.977243	0.0289911
Gleysol	0.46	0.979229	0.0285617
Gleysol	0.48	0.982	0.0288567
Gleysol	0.5	0.9828	0.0306932
Gleysol	0.52	0.983143	0.0289912
Gleysol	0.54	0.985886	0.0232008
Gleysol	0.56	0.986543	0.0212695
Gleysol	0.58	0.989771	0.0200458
Gleysol	0.6	0.989329	0.0208743
Gleysol	0.62	0.988986	0.0201376
Gleysol	0.64	0.9891	0.0202781
Gleysol	0.66	0.9895	0.019366
Gleysol	0.68	0.992743	0.017709
Gleysol	0.7	0.989629	0.0169815
Gleysol	0.72	0.9937	0.0147639
Gleysol	0.74	0.994471	0.0168044
Gleysol	0.76	0.998386	0.0167566
Gleysol	0.78	1.00236	0.0188267
Gleysol	0.8	1.00469	0.0236577
Gleysol	0.82	1.00853	0.0239295
Gleysol	0.84	1.01039	0.026701
Gleysol	0.86	1.01121	0.0285002
Gleysol	0.88	1.01281	0.0318558
Gleysol	0.9	1.01377	0.0365196
Gleysol	0.92	1.01794	0.0360417
Gleysol	0.94	1.01897	0.0381234
Gleysol	0.96	1.01693	0.0404678
Gleysol	0.98	1.01317	0.0482908
Gleysol	1	1.0105	0.0562293
Gleysol	1.02	1.01897	0.0477388
Gleysol	1.04	1.017	0.051684
Gleysol	1.06	1.02077	0.0472945
Gleysol	1.08	1.02286	0.0507728
Gleysol	1.1	1.0231	0.0482922
Gleysol	1.12	1.03163	0.0506376
Gleysol	1.14	1.04633	0.0462912
Gleysol	1.16	1.05749	0.0441617
Gleysol	1.18	1.05874	0.0517009
Gleysol	1.2	1.04447	0.0415975
Gleysol	1.22	1.0428	0.0447658
Gleysol	1.24	1.04462	0.0435965
Gleysol	1.26	1.0384	0.0426832
Gleysol	1.28	1.04102	0.0444472
Gleysol	1.3	1.0505	0.0447086
Gleysol	1.32	1.06033	0.0464792
Gleysol	1.34	1.05845	0.0497957
Gleysol	1.36	1.0619	0.0460735
Gleysol	1.38	1.07678	0.0439225
Gleysol	1.4	1.09132	0.0453826
Gleysol	1.42	1.09803	0.0416855
Gleysol	1.44	1.11003	0.0353704
Gleysol	1.46	1.10433	0.0344199
Gleysol	1.48	1.09243	0.0455493
Gleysol	1.5	1.09435	0.0357654
Gleysol	1.52	1.09858	0.0469612
Gleysol	1.54	1.07505	0.067004
Gleysol	1.56	1.0407	0.0842536
Gleysol	1.58	1.02477	0.131953
Gleysol	1.6	0.9278	0.170554
Gleysol	1.62	0.8984	0.192333
Gleysol	1.64	1.0411	NA
Gleysol	1.66	1.0483	NA
Gleysol	1.68	1.0725	NA
Gleysol	1.7	1.0993	NA
Gleysol	1.72	1.1343	NA
Gleysol	1.74	1.1614	NA
Gleysol	1.76	1.1696	NA
Gleysol	1.78	1.1685	NA
Gleysol	1.8	1.1792	NA
Gleysol	1.82	1.1816	NA
Gleysol	1.84	1.207	NA
Gleysol	1.86	1.2155	NA
Gleysol	1.88	1.1836	NA
Gleysol	1.9	1.0889	NA
Gleysol	1.92	1.0492	NA
Gleysol	1.94	1.1245	NA
Luvisol	0.02	0.9638	0.046669
Luvisol	0.04	0.97555	0.0321734
Luvisol	0.06	0.97795	0.027365
Luvisol	0.08	0.98325	0.0208597
Luvisol	0.1	0.98715	0.0188798
Luvisol	0.12	0.98805	0.0174655
Luvisol	0.14	0.9903	0.0156978
Luvisol	0.16	0.98875	0.0154856
Luvisol	0.18	0.9883	0.0118794
Luvisol	0.2	0.9875	0.0130108
Luvisol	0.22	0.98895	0.0101116
Luvisol	0.24	0.98795	0.00940452
Luvisol	0.26	0.9894	0.00820244
Luvisol	0.28	0.99135	0.0101116
Luvisol	0.3	0.99275	0.0116673
Luvisol	0.32	0.9934	0.0120208
Luvisol	0.34	0.9947	0.0128693
Luvisol	0.36	0.9954	0.0121622
Luvisol	0.38	0.99525	0.0135057
Luvisol	0.4	0.99795	0.0109602
Luvisol	0.42	0.9956	0.0079196
Luvisol	0.44	0.99645	0.00813173
Luvisol	0.46	0.99725	0.00671751
Luvisol	0.48	0.9972	0.0086267
Luvisol	0.5	0.9969	0.00763675
Luvisol	0.52	0.9954	0.00848528
Luvisol	0.54	0.9942	0.00905097
Luvisol	0.56	0.9932	0.00933381
Luvisol	0.58	0.9924	0.00919239
Luvisol	0.6	0.99275	0.0108187
Luvisol	0.62	0.9925	0.0121622
Luvisol	0.64	0.99295	0.0123744
Luvisol	0.66	0.99145	0.0118087
Luvisol	0.68	0.9918	0.013435
Luvisol	0.7	0.99035	0.0135057
Luvisol	0.72	0.99195	0.0174655
Luvisol	0.74	0.9885	0.0131522
Luvisol	0.76	0.98515	0.011243
Luvisol	0.78	0.9852	0.0108894
Luvisol	0.8	0.98615	0.0127986
Luvisol	0.82	0.98725	0.0140714
Luvisol	0.84	0.98915	0.0153442
Luvisol	0.86	0.9908	0.0147078
Luvisol	0.88	0.9918	0.0155563
Luvisol	0.9	0.99325	0.0116673
Luvisol	0.92	0.99415	0.01393
Luvisol	0.94	0.9957	0.0104652
Luvisol	0.96	0.99495	0.00813173
Luvisol	0.98	0.99545	0.0033234
Luvisol	1	0.99485	7.07107e-05
Luvisol	1.02	0.99705	0.000919239
Luvisol	1.04	0.99815	0.0013435
Luvisol	1.06	0.99995	0.0026163
Luvisol	1.08	0.9995	0.00381838
Luvisol	1.1	0.99905	0.0026163
Luvisol	1.12	0.99995	0.00148492
Luvisol	1.14	0.99705	0.00176777
Luvisol	1.16	0.99705	0.00205061
Luvisol	1.18	0.99845	0.00374767
Luvisol	1.2	1.0033	0.00268701
Luvisol	1.22	1.00915	0.00756604
Luvisol	1.24	1.0057	0.0059397
Luvisol	1.26	1.01365	0.0161927
Luvisol	1.28	1.01255	0.0177484
Luvisol	1.3	1.0081	0.0128693
Luvisol	1.32	1.0063	0.0106066
Luvisol	1.34	1.0038	0.00494975
Luvisol	1.36	1.0026	0.00268701
Luvisol	1.38	1.00795	0.00601041
Luvisol	1.4	1.01	0.00749533
Luvisol	1.42	1.0147	0.0118794
Luvisol	1.44	1.0209	0.0205061
Luvisol	1.46	1.0243	0.0236174
Luvisol	1.48	1.02465	0.0270822
Luvisol	1.5	1.02485	0.0255266
Luvisol	1.52	1.01595	0.0146371
Luvisol	1.54	1.00465	0.000919239
Luvisol	1.56	0.98825	0.0225567
Luvisol	1.58	0.9645	0.0544472
Luvisol	1.6	0.94685	0.0822365
Luvisol	1.62	0.93115	0.102177
Luvisol	1.64	0.9077	0.136754
Luvisol	1.66	0.90575	0.136967
Luvisol	1.68	0.92135	0.116743
Luvisol	1.7	0.9335	0.0978636
Luvisol	1.72	0.9487	0.0780646
Luvisol	1.74	0.9444	0.0831558
Luvisol	1.76	1.0049	NA
Luvisol	1.78	1.0047	NA
Luvisol	1.8	1.0023	NA
Luvisol	1.82	1.0054	NA
Luvisol	1.84	1.002	NA
Luvisol	1.86	1.0035	NA
Luvisol	1.88	0.9986	NA
Luvisol	1.9	1.0014	NA
Luvisol	1.92	0.9966	NA
Luvisol	1.94	0.9987	NA
Luvisol	1.96	0.9982	NA
Luvisol	1.98	1.0044	NA
Luvisol	2	1.0016	NA
Luvisol	2.02	1.0041	NA
Luvisol	2.04	1.0052	NA
Luvisol	2.06	1.0056	NA
Luvisol	2.08	1.0084	NA
Luvisol	2.1	1.0091	NA
Luvisol	2.12	1.0088	NA
Luvisol	2.14	1.0136	NA
Luvisol	2.16	1.0097	NA
Luvisol	2.18	1.0121	NA
Luvisol	2.2	1.0055	NA
Luvisol	2.22	1.0102	NA
Luvisol	2.24	1.0068	NA
Luvisol	2.26	1.0084	NA
Luvisol	2.28	1.0072	NA
Luvisol	2.3	1.0122	NA
Luvisol	2.32	1.0115	NA
Luvisol	2.34	1.0179	NA
Luvisol	2.36	1.0154	NA
Luvisol	2.38	1.0168	NA
Luvisol	2.4	1.0167	NA
Luvisol	2.42	1.0187	NA
Luvisol	2.44	1.0214	NA
Luvisol	2.46	1.0236	NA
Luvisol	2.48	1.0232	NA
Luvisol	2.5	1.0261	NA
Luvisol	2.52	1.0194	NA
Luvisol	2.54	1.0188	NA
Luvisol	2.56	1.0162	NA
Luvisol	2.58	1.0173	NA
Luvisol	2.6	1.015	NA
Luvisol	2.62	1.0157	NA
Luvisol	2.64	1.0102	NA
Luvisol	2.66	1.0114	NA
Luvisol	2.68	1.0084	NA
Luvisol	2.7	1.0101	NA
Luvisol	2.72	1.006	NA
Luvisol	2.74	1.0075	NA
Luvisol	2.76	1.0114	NA
Luvisol	2.78	1.007	NA
Luvisol	2.8	1.0132	NA
Luvisol	2.82	1.0042	NA
Luvisol	2.84	1.0113	NA
Luvisol	2.86	1.0145	NA
Luvisol	2.88	1.008	NA
Luvisol	2.9	1.0196	NA
Luvisol	2.92	1.0196	NA
Luvisol	2.94	1.0253	NA
Luvisol	2.96	1.027	NA
Luvisol	2.98	1.0305	NA
Luvisol	3	1.0356	NA
Luvisol	3.02	1.0325	NA
Luvisol	3.04	1.0395	NA
Luvisol	3.06	1.0392	NA
Luvisol	3.08	1.0402	NA
Luvisol	3.1	1.0462	NA
Luvisol	3.12	1.0438	NA
Luvisol	3.14	1.0428	NA
Luvisol	3.16	1.0454	NA
Luvisol	3.18	1.047	NA
Luvisol	3.2	1.0466	NA
Luvisol	3.22	1.0447	NA
Luvisol	3.24	1.0455	NA
Luvisol	3.26	1.0429	NA
Luvisol	3.28	1.0443	NA
Luvisol	3.3	1.0501	NA
Luvisol	3.32	1.0537	NA
Luvisol	3.34	1.0591	NA
Luvisol	3.36	1.0653	NA
Luvisol	3.38	1.0665	NA
Luvisol	3.4	1.0643	NA
Luvisol	3.42	1.0728	NA
Luvisol	3.44	1.0624	NA
Luvisol	3.46	1.0488	NA
Luvisol	3.48	1.0425	NA
Luvisol	3.5	1.0212	NA
Luvisol	3.52	1.0053	NA
Luvisol	3.54	0.9795	NA
Luvisol	3.56	0.9643	NA
Luvisol	3.58	0.9522	NA
Luvisol	3.6	0.9296	NA
Luvisol	3.62	0.9131	NA
Luvisol	3.64	0.8854	NA

## Sheet: readme
FigS8a
Variate	Unit	Description
soil		soil type, 3 treatments: "Chernozem", "Gleysol", "Luvisol"
dist	mm	pore distance in all non-pore voxels containing matrix and dense material
aver.mean	dimensionless ratio (0-1)	normalized Al intensity in µXRF images of soil sections [ Al/(Al+Si) ], arithmetic mean of 11-14 sections depending on soil type
aver.sd		standard deviation of 11-14 sections depending on soil type
FigS8b
Variate	Unit	Description
soil		soil type, 3 treatments: "Chernozem", "Gleysol", "Luvisol"
dist	mm	pore distance in all non-pore voxels containing matrix and dense material
aver.mean	dimensionless ratio (0-1)	normalized Fe intensity in µXRF images of soil sections [ Fe/(Fe+Si) ], arithmetic mean of 11-14 sections depending on soil type
aver.sd		standard deviation of 11-14 sections depending on soil type
